# Supplementary material for: Neurogenomic divergence during speciation by reinforcement of mating behaviors in chorus frogs (Pseudacris)
Source: BMC Genomics. 2021 Oct 2;22:711. doi: 10.1186/s12864-021-07995-3 (PMC8487493; doi:10.1186/s12864-021-07995-3)
Supplement: Supplementary file 1 — Additional file 1: Table S1. Number of read pairs, average sequence length, and percentage of sequences with Phred Score. Table S2. Coverage of assembled trancripts against proteins in the Uniprot/Swissprot and Xenopus tropicalis databases. Table S3. Sample information and statisticts of brain RNA-Seq reads used in the differential expression analysis. Please see the main text Methods for detail on read processing and quality control. Table S4. Differential Expression of Candidate Synaptic Transmission Genes between reinforced (sympatric) and ancestral (allopatric) populations. The 554 candidate transcripts for which expression data were availble are shown. Signifcance of likelihood ratio tests conducted were corrected for multiple tests within each of the three sets of samples: 1) both sexes combined (left section), 2) females only (center section), and 3) males only (right section). Q-values resulting from the correction were compared to alpha = 0.05 for significance (highlighed). Note that log fold change (logFC) is expressed so that positive values mean that sympatric poplations are overexpressed relative to allopatry, whereas negative values mean that sympatric populations are underexpressed relative to allopatry. Table S5. Results of randomization tests comparing divergence evolution. The test statistic for the first eight tests is the difference between the branch lengths for the 2 compared groups, averaged across the genes in the set. Qvalues were obtained by correcting the p-values for twelve tests. Table S6. Differential Expression of all Transcripts between reinforced (sympatric) and ancestral (allopatric) populations (left three sections), as well as between males and females (right three sections). Signifcance of likelihood ratio tests conducted were corrected for multiple tests within each of the six sets of samples. FDR values resulting from the correction were compared to alpha = 0.05 for significance (FDR shown for significant tests only). Note that [file 12864_2021_7995_MOESM1_ESM.xlsx]

## Sheet: Table_S1
Table S1. Number of read pairs, average sequence length, and percentage of sequences with Phred Score
higher than 28, before and after trimming and rRNA filtering.
Tissue	Read_pairs_PreFilter	Average_SequenceLength_PreFilter	SequenceQC_Phred_>_28_PreFilter	Read_pairs_PostFilter	Average_SequenceLength_PreFilter	SequenceQC_Phred_>_28_PostFilter
Brain	56478993	100	0.98	55300278	86.6	0.99
Eye	39745724	100	0.98	38039786	86.5	0.99
Muscle	30111847	100	0.98	29565606	86.7	0.99
Testis	28247671	100	0.98	27317924	86.2	0.99
												#DIV/0!

## Sheet: Table_S2
Table S2. Coverage of assembled trancripts against proteins in the Uniprot/Swissprot and Xenopus tropicalis databases.
	Swissprot				Xenopus tropicalis
	Best transcript		Grouped high scoring segments		Best transcript		Grouped high scoring segments
Protein coverage	Number of Proteins	Cumulative number of Proteins	Number of Proteins	Cumulative number of Proteins	Number of Proteins	Cumulative number of Proteins	Number of Proteins	Cumulative number of Proteins
100	10933	10933	11283	11283	13779	13779	14168	14168
90	1750	12683	1958	13241	1358	15137	1519	15687
80	1123	13806	1150	14391	880	16017	883	16570
70	926	14732	915	15306	788	16805	735	17305
60	939	15671	828	16134	829	17634	676	17981
50	1004	16675	894	17028	827	18461	701	18682
40	1185	17860	1051	18079	847	19308	762	19444
30	1644	19504	1538	19617	1029	20337	966	20410
20	2233	21737	2140	21757	1224	21561	1163	21573
10	1277	23014	1257	23014	843	22404	831	22404

## Sheet: Table_S3
Table S3. Sample information and statisticts of brain RNA-Seq reads used in the differential expression analysis. Please see the main text Methods for detail on read processing and quality control.
Voucher_Number	Sample_ID	Situation	Sex	Reads_PreFilter	Average_SequenceLength_PreFilter	SequenceQC_Phred_>_28_PreFilter	Read_pairs_Post_Merge_and_Filter	Average_SequenceLength_PreFilter	SequenceQC_Phred_>_28_PostFilter	Reads_mapped_Reference_Transcriptome
ECM11462	I29357	Allopatric	Female	150649232	150	0.97	42787283	147.514	~100%	0.65	I29357	AF
ECM11464	I29358	Allopatric	Female	178573214	150	0.96	48037471	145.34	~100%	0.64	I29358	AF
ECM11465	I29359	Allopatric	Male	224256324	150	0.97	68770775	145.059	~100%	0.63	I29359	AM
ECM11466	I29360	Allopatric	Female	241544534	150	0.97	75062503	149.074	~100%	0.62	I29360	AF
ECM11467	I29361	Allopatric	Male	154371646	150	0.97	48373118	149.612	~100%	0.64	I29361	AM
ECM11468	I29362	Allopatric	Female	162238770	150	0.97	52530922	148.218	~100%	0.61	I29362	AF
ECM11469	I29363	Allopatric	Male	180746048	150	0.97	56615765	148.412	~100%	0.63	I29363	AM
ECM11470	I29364	Allopatric	Female	269085182	150	0.97	79244647	148.113	~100%	0.64	I29364	AF
ECM11486	I29366	Sympatric	Female	159557102	150	0.97	44664192	145.336	~100%	0.62	I29366	SF
ECM11487	I29367	Sympatric	Male	341923432	150	0.97	97591070	147.806	~100%	0.66	I29367	SM
ECM11488	I29368	Sympatric	Female	186279492	150	0.97	57290894	150.656	~100%	0.64	I29368	SF
ECM11489	I29369	Sympatric	Male	106585848	150	0.97	34479913	148.886	~100%	0.66	I29369	SM
ECM11490	I29370	Sympatric	Male	248676664	150	0.97	70823131	144.991	~100%	0.66	I29370	SM
ECM11491	I29371	Sympatric	Female	128932808	150	0.96	38050601	145.746	~100%	0.65	I29371	SF
ECM11494	I29372	Sympatric	Female	108090840	150	0.97	35211208	149.43	~100%	0.67	I29372	SF
ECM11495	I29373	Sympatric	Male	119288948	150	0.97	39079608	148.948	~100%	0.69	I29373	SM

## Sheet: Table_S4
Table S4. Differential Expression of Candidate Synaptic Transmission Genes between reinforced (sympatric) and ancestral (allopatric) populations. The 554 candidate transcripts for which expression data were availble are shown.
Signifcance of likelihood ratio tests conducted were corrected for multiple tests within each of the three sets of samples: 1) both sexes combined (left section), 2) females only (center section), and 3) males only (right section).
Q-values resulting from the correction were compared to alpha=0.05 for significance (highlighed). Note that log fold change (logFC) is expressed so that positive values mean that sympatric poplations are overexpressed relative to
allopatry, whereas negative values mean that sympatric populations are underexpressed relative to allopatry.
	Sym Vs. Allo					Sym Vs. Allo Females					Sym Vs. Allo Males
genes	logFC	logCPM	LR	PValue	Qvalue	logFC	logCPM	LR	PValue	Qvalue	logFC	logCPM	LR	PValue	Qvalue
TRINITY_DN90185_c0_g5	-0.35885	0.4925	0.256341	0.612645	0.837089	0.733352	0.492352	1.87459	0.17095	0.640522	-4.15106	0.492352	33.0875	8.8105e-09	4.88e-06
TRINITY_DN48457_c0_g1	-1.59469	0.963747	8.73299	0.00312504	0.145318	-0.210837	0.963926	0.142684	0.705627	0.7543	-2.69038	0.963926	18.246	1.9413e-05	0.005378
TRINITY_DN44290_c0_g1	-1.78527	0.7632	13.2344	0.00027485	0.034836	-2.10736	0.763279	8.92878	0.00280712	0.316716	-1.57904	0.763279	4.55643	0.0327954	0.999594
TRINITY_DN730_c0_g1	-1.66519	4.16167	13.7442	0.00020947	0.034836	-1.5665	4.16168	6.96488	0.00831252	0.338285	-1.58846	4.16168	6.00731	0.0142467	0.986586
TRINITY_DN22112_c0_g1	-1.51003	2.03444	13.8887	0.00019396	0.034836	-1.54908	2.03447	7.03325	0.008001	0.338285	-1.43414	2.03447	5.12213	0.0236227	0.999594
TRINITY_DN4716_c0_g1	1.44173	1.97731	15.1759	9.7946e-05	0.034836	1.18764	1.97726	5.50058	0.0190101	0.480182	1.73029	1.97726	8.16897	0.0042613	0.59019
TRINITY_DN34409_c0_g1	-1.18674	2.55402	12.7983	0.00034694	0.035178	-1.52839	2.55402	10.9878	0.00091712	0.316716	-0.689918	2.55402	1.90612	0.167394	0.999594
TRINITY_DN15012_c0_g1	-2.18963	2.74458	10.6314	0.00111181	0.093943	-2.22022	2.74463	7.43351	0.00640203	0.338285	-1.17434	2.74463	1.83572	0.175454	0.999594
TRINITY_DN6148_c0_g1	-3.21757	2.37392	9.88369	0.0016675	0.120768	-3.46125	2.37394	6.3374	0.0118218	0.405737	-1.37847	2.37394	1.00246	0.316717	0.999594
TRINITY_DN184539_c0_g1	-1.81349	2.77044	8.74486	0.00310476	0.145318	-2.23705	2.77043	8.2935	0.00397871	0.338285	-0.202067	2.77043	0.0599098	0.806639	0.999594
TRINITY_DN13103_c0_g1	2.15015	3.58624	9.158	0.00247633	0.145318	1.10299	3.58634	2.68742	0.101144	0.640522	2.09492	3.58634	6.60931	0.0101447	0.80288
TRINITY_DN1974_c0_g3	1.3472	3.53545	8.71672	0.00315304	0.145318	1.39264	3.53545	4.88532	0.0270861	0.480182	1.24478	3.53545	2.82405	0.0928619	0.999594
TRINITY_DN11617_c3_g1	1.89886	0.672256	8.48822	0.00357454	0.151015	0.498718	0.672504	0.441022	0.50663	0.715334	2.35269	0.672504	6.85054	0.00886143	0.80288
TRINITY_DN112884_c0_g1	1.01829	2.78259	8.19616	0.00419791	0.163709	0.687943	2.78265	2.22601	0.135704	0.640522	1.19052	2.78265	4.84326	0.0277544	0.999594
TRINITY_DN13853_c0_g1	-0.950299	4.34373	7.87815	0.00500356	0.18119	-0.963188	4.34372	4.76418	0.0290579	0.480182	-0.710745	4.34372	2.1101	0.14633	0.999594
TRINITY_DN16855_c1_g1	1.25628	3.20375	6.41428	0.0113206	0.318845	1.76287	3.20375	9.40695	0.00216165	0.316716	0.732318	3.20375	1.24348	0.264801	0.999594
TRINITY_DN280_c2_g1	-0.401797	5.87019	1.10319	0.293567	0.724655	-1.35941	5.87019	8.90791	0.00283939	0.316716	0.544582	5.87019	1.15485	0.282536	0.999594
TRINITY_DN46221_c0_g1	-1.08785	0.554325	5.37856	0.0203857	0.344498	-0.473812	0.554155	0.639715	0.423814	0.700615	-2.0152	0.554155	8.81739	0.00298373	0.550996
TRINITY_DN28059_c0_g1	0.668748	2.86929	6.89166	0.00865986	0.292686	0.904221	2.86928	6.95895	0.00834008	0.338285	0.383016	2.86928	0.944616	0.331093	0.999594
TRINITY_DN940_c0_g1	-0.565261	6.42643	6.51345	0.0107062	0.318845	-0.553791	6.42644	3.08355	0.0790876	0.640522	-0.586592	6.42644	2.75935	0.0966877	0.999594
TRINITY_DN227390_c0_g1	1.14504	2.31127	6.53264	0.0105912	0.318845	0.741056	2.31124	1.58977	0.207359	0.640522	1.90596	2.31124	7.10778	0.00767501	0.80288
TRINITY_DN153882_c0_g1	-1.23674	2.43435	6.13751	0.0132344	0.319497	-1.38297	2.43444	3.74467	0.0529761	0.622017	-1.08683	2.43444	1.94347	0.163292	0.999594
TRINITY_DN11383_c0_g1	0.596176	4.16216	6.23162	0.0125489	0.319497	0.383472	4.16216	1.38383	0.239449	0.684848	0.812653	4.16216	4.6015	0.0319439	0.999594
TRINITY_DN21150_c0_g2	-2.49495	1.53934	6.1948	0.0128126	0.319497	-3.73796	1.53938	7.72283	0.00545269	0.338285	0.975874	1.53938	0.509259	0.47546	0.999594
TRINITY_DN31984_c0_g1	0.511192	2.1383	2.85019	0.091363	0.598517	0.98834	2.13823	7.40025	0.00652148	0.338285	-0.0449304	2.13823	0.0121094	0.912376	0.999594
TRINITY_DN56773_c1_g1	-0.641142	2.22597	5.39314	0.020216	0.344498	-0.699067	2.22602	3.34943	0.0672283	0.640522	-0.462064	2.22602	1.17231	0.278927	0.999594
TRINITY_DN152225_c0_g1	0.718621	4.11374	5.4527	0.0195382	0.344498	0.547348	4.11373	1.64179	0.200081	0.640522	0.922551	4.11373	3.41891	0.0644535	0.999594
TRINITY_DN2449_c1_g1	-0.651512	3.62193	5.43541	0.0197324	0.344498	-0.833242	3.62192	4.64124	0.0312125	0.497366	-0.324456	3.62192	0.567452	0.451273	0.999594
TRINITY_DN10074_c0_g1	-0.444608	4.8053	5.79988	0.0160273	0.344498	-0.435206	4.8053	2.79489	0.094565	0.640522	-0.426129	4.8053	2.1258	0.144837	0.999594
TRINITY_DN29445_c0_g1	0.964282	1.79439	5.45865	0.0194717	0.344498	0.830544	1.79444	2.31738	0.127935	0.640522	0.931815	1.79444	2.17623	0.140157	0.999594
TRINITY_DN19812_c0_g1	0.917922	2.11074	5.59778	0.0179833	0.344498	0.438383	2.11078	0.757164	0.384217	0.700615	1.23279	2.11078	4.35679	0.0368617	0.999594
TRINITY_DN129667_c1_g1	-0.959158	1.90967	5.85815	0.015505	0.344498	-0.716461	1.90965	1.6906	0.193522	0.640522	-1.25139	1.90965	4.13759	0.0419409	0.999594
TRINITY_DN8369_c0_g2	-0.95282	2.61309	5.50994	0.0189087	0.344498	-0.854189	2.6132	2.21045	0.137079	0.640522	-1.04853	2.6132	2.69707	0.100533	0.999594
TRINITY_DN43000_c0_g1	-1.62649	1.07453	5.25627	0.0218679	0.346449	-2.09405	1.07464	4.80296	0.0284109	0.480182	-0.176984	1.07464	0.0299447	0.862616	0.999594
TRINITY_DN49177_c0_g1	0.92875	1.11689	5.29838	0.0213452	0.346449	0.787272	1.11689	1.97102	0.16034	0.640522	1.04123	1.11689	2.53811	0.111128	0.999594
TRINITY_DN207006_c0_g1	0.749595	3.57271	5.06197	0.0244565	0.355857	0.774114	3.57269	2.91136	0.0879575	0.640522	0.636481	3.57269	1.47253	0.224948	0.999594
TRINITY_DN2362_c2_g2	0.56683	8.04856	5.11519	0.0237173	0.355857	0.60141	8.04856	3.05857	0.0803123	0.640522	0.583306	8.04856	2.14579	0.142961	0.999594
TRINITY_DN10148_c0_g1	-1.14285	0.547184	5.05412	0.0245675	0.355857	-1.50131	0.547103	5.35568	0.0206549	0.480182	-0.0264048	0.547103	0.00134883	0.970703	0.999594
TRINITY_DN7479_c0_g3	0.827989	0.820078	4.91869	0.0265676	0.374139	0.435062	0.820052	0.778502	0.3776	0.700615	1.05937	0.820052	3.51489	0.0608196	0.999594
TRINITY_DN22279_c0_g2	0.544013	3.78252	4.83515	0.0278853	0.382081	0.742063	3.78251	4.91884	0.0265654	0.480182	0.313019	3.78251	0.662536	0.415666	0.999594
TRINITY_DN783_c0_g1	-0.621247	6.23784	4.76761	0.0290001	0.3869	-0.576135	6.23785	2.07827	0.14941	0.640522	-0.720648	6.23785	2.59868	0.106952	0.999594
TRINITY_DN5590_c0_g1	-0.641863	4.64713	3.26858	0.0706186	0.570153	-1.20699	4.64713	6.48206	0.0108969	0.405159	-0.0246523	4.64713	0.00221608	0.962453	0.999594
TRINITY_DN138035_c0_g1	-0.734171	1.2853	3.18961	0.0741079	0.586253	-1.3626	1.28533	6.00294	0.0142821	0.455165	0.0419885	1.28533	0.00476347	0.944975	0.999594
TRINITY_DN107040_c0_g1	-0.781005	4.13071	4.09266	0.0430698	0.487538	-1.20108	4.1307	5.0149	0.0251301	0.480182	-0.266842	4.1307	0.204021	0.651494	0.999594
TRINITY_DN51153_c0_g1	0.287052	7.52769	1.55031	0.213089	0.678403	0.620685	7.52769	5.23034	0.0221962	0.480182	-0.139391	7.52769	0.202923	0.652372	0.999594
TRINITY_DN5600_c0_g1	0.995447	1.99325	2.06786	0.150433	0.625033	2.02547	1.99325	5.02338	0.0250073	0.480182	-0.393749	1.99325	0.151956	0.696673	0.999594
TRINITY_DN214579_c0_g1	-0.623355	1.70734	1.71132	0.190814	0.677497	-1.39211	1.70738	5.04414	0.0247094	0.480182	-0.216288	1.70738	0.104081	0.746986	0.999594
TRINITY_DN15711_c1_g4	-0.344924	0.917982	0.93128	0.334531	0.724655	-1.07396	0.918055	5.59647	0.0179967	0.480182	0.203623	0.918055	0.170733	0.679461	0.999594
TRINITY_DN10928_c0_g1	-0.419882	2.82284	2.42335	0.119539	0.598517	-0.807556	2.82283	4.96318	0.0258926	0.480182	-0.0309493	2.82283	0.00591336	0.938704	0.999594
TRINITY_DN10763_c0_g1	-0.906619	6.48198	4.30067	0.0380974	0.482856	-1.39669	6.48197	5.72292	0.0167449	0.480182	0.0101933	6.48197	0.00025232	0.987327	0.999594
TRINITY_DN85370_c0_g1	0.712111	1.76658	4.30085	0.0380933	0.482856	0.718582	1.76655	2.34886	0.125374	0.640522	0.812453	1.76655	2.20446	0.137612	0.999594
TRINITY_DN7173_c0_g2	0.661294	6.83247	4.08462	0.0432751	0.487538	0.551508	6.83248	1.58418	0.20816	0.640522	0.664579	6.83248	1.70905	0.191109	0.999594
TRINITY_DN6181_c0_g2	0.457418	6.56013	4.21481	0.0400726	0.487538	0.516562	6.56013	2.88269	0.0895362	0.640522	0.335454	6.56013	0.919441	0.337622	0.999594
TRINITY_DN49913_c0_g1	-0.588148	2.327	4.16374	0.0412982	0.487538	-0.792048	2.32704	3.77619	0.051987	0.622017	-0.353209	2.32704	0.609763	0.434877	0.999594
TRINITY_DN11106_c0_g1	0.812245	3.97094	4.13713	0.0419522	0.487538	0.710676	3.97093	1.63561	0.200929	0.640522	0.927518	3.97093	2.03716	0.153496	0.999594
TRINITY_DN15112_c0_g2	0.570085	3.55906	3.97777	0.0461047	0.497313	0.584124	3.55908	2.12963	0.144476	0.640522	0.521632	3.55908	1.27728	0.258405	0.999594
TRINITY_DN132357_c0_g1	-1.6079	1.07447	3.98581	0.0458851	0.497313	-1.54874	1.0751	1.83547	0.175483	0.640522	-1.6974	1.0751	1.85297	0.173438	0.999594
TRINITY_DN8840_c0_g1	0.920738	6.9555	3.91751	0.0477855	0.504705	1.09787	6.95549	3.87802	0.0489221	0.606329	0.597312	6.95549	0.85961	0.353848	0.999594
TRINITY_DN287500_c0_g1	-0.672281	0.708543	1.78733	0.181252	0.677497	-1.46444	0.708698	4.53005	0.0333046	0.512403	0.154683	0.708698	0.0426309	0.836422	0.999594
TRINITY_DN53774_c0_g1	-1.48169	1.85133	3.68927	0.0547636	0.556055	-1.76809	1.85149	2.91878	0.0875541	0.640522	-0.173278	1.85149	0.0237908	0.877418	0.999594
TRINITY_DN297775_c0_g1	0.519614	3.62189	3.60673	0.0575462	0.556055	0.639792	3.62188	3.45041	0.0632359	0.640522	0.287979	3.62188	0.535621	0.464253	0.999594
TRINITY_DN13302_c0_g1	0.721538	2.36591	3.52843	0.060325	0.556055	0.73364	2.36597	3.48458	0.0619429	0.640522	0.488611	2.36597	1.21577	0.270192	0.999594
TRINITY_DN9518_c0_g1	0.629641	4.78205	3.59519	0.0579469	0.556055	0.374485	4.78206	0.750283	0.386387	0.700615	0.73901	4.78206	2.17063	0.140668	0.999594
TRINITY_DN11773_c0_g1	-0.844566	2.41922	3.57216	0.0587557	0.556055	-1.19587	2.41917	4.10265	0.042816	0.598538	0.0156554	2.41917	0.000571	0.980936	0.999594
TRINITY_DN27334_c0_g2	0.360365	4.1506	3.53169	0.0602063	0.556055	0.207178	4.15059	0.613154	0.433603	0.700615	0.559082	4.15059	3.37139	0.0663378	0.999594
TRINITY_DN4536_c0_g1	-1.27012	4.10781	3.66027	0.0557247	0.556055	-1.88099	4.10785	4.27584	0.0386578	0.574938	0.0485768	4.10785	0.00244714	0.960546	0.999594
TRINITY_DN5125_c0_g3	0.861023	5.43729	3.49375	0.0616008	0.557675	0.986309	5.43729	3.3001	0.0692759	0.640522	0.566005	5.43729	0.815178	0.366594	0.999594
TRINITY_DN12601_c0_g2	0.795751	4.08797	3.27796	0.0702161	0.570153	0.739817	4.08797	1.7359	0.187659	0.640522	1.21436	4.08797	3.34208	0.0675291	0.999594
TRINITY_DN7704_c0_g1	0.506053	7.4068	3.28489	0.0699203	0.570153	0.603673	7.4068	2.46801	0.116185	0.640522	0.425914	7.4068	0.923772	0.336487	0.999594
TRINITY_DN14881_c0_g1	-0.428172	4.60731	3.30665	0.0690001	0.570153	-0.586571	4.6073	3.13598	0.0765824	0.640522	-0.240894	4.6073	0.421275	0.516302	0.999594
TRINITY_DN24746_c0_g2	-0.452181	4.47624	3.26628	0.070718	0.570153	-0.591863	4.47625	3.31878	0.0684928	0.640522	-0.430626	4.47625	1.41093	0.234902	0.999594
TRINITY_DN201052_c0_g1	0.572627	2.66826	3.37554	0.0661708	0.570153	0.626076	2.66829	2.27106	0.131809	0.640522	0.413395	2.66829	0.755525	0.384733	0.999594
TRINITY_DN4208_c0_g1	0.377493	5.94974	3.26318	0.0708516	0.570153	0.515738	5.94973	3.98753	0.0458382	0.601261	0.143136	5.94973	0.23478	0.628002	0.999594
TRINITY_DN20898_c0_g1	0.491456	6.12032	3.16646	0.075165	0.586253	0.602409	6.12032	2.63123	0.104781	0.640522	0.295795	6.12032	0.480483	0.488204	0.999594
TRINITY_DN12639_c0_g1	0.398235	6.02913	2.42289	0.119574	0.598517	0.508668	6.02913	2.02859	0.154364	0.640522	0.256329	6.02913	0.390769	0.531896	0.999594
TRINITY_DN7114_c0_g1	0.345361	5.38627	2.34728	0.125502	0.598517	0.544245	5.38626	3.1108	0.0777745	0.640522	0.0905917	5.38626	0.0658766	0.797438	0.999594
TRINITY_DN1791_c0_g3	0.500477	6.15386	2.79629	0.0944829	0.598517	0.426558	6.15386	1.06027	0.303153	0.700615	0.526156	6.15386	1.20896	0.271538	0.999594
TRINITY_DN134020_c0_g1	-0.481147	0.11372	2.3777	0.123078	0.598517	-0.418394	0.113826	0.951805	0.32926	0.700615	-0.470522	0.113826	0.940302	0.3322	0.999594
TRINITY_DN22232_c1_g1	-0.849962	4.65791	2.58795	0.10768	0.598517	-0.97974	4.65793	2.34922	0.125346	0.640522	0.0969897	4.65793	0.0184329	0.892005	0.999594
TRINITY_DN16345_c0_g1	0.281367	7.4676	2.31322	0.128278	0.598517	0.368983	7.4676	2.09913	0.147383	0.640522	0.196666	7.4676	0.453789	0.500541	0.999594
TRINITY_DN1279_c0_g1	0.319012	6.22042	2.90524	0.0882922	0.598517	0.23444	6.22042	0.868393	0.351401	0.700615	0.505405	6.22042	3.03406	0.081534	0.999594
TRINITY_DN886_c0_g1	0.362337	5.43125	2.33657	0.126367	0.598517	0.450649	5.43125	1.89881	0.168212	0.640522	0.215062	5.43125	0.32922	0.566119	0.999594
TRINITY_DN46745_c0_g1	-0.734853	5.09191	2.3912	0.12202	0.598517	-0.632304	5.09193	0.984355	0.321126	0.700615	-0.690825	5.09193	0.940071	0.33226	0.999594
TRINITY_DN20155_c0_g1	0.493616	2.07938	2.34806	0.125439	0.598517	0.31217	2.07938	0.504757	0.477417	0.700615	0.586653	2.07938	1.35597	0.244238	0.999594
TRINITY_DN8153_c0_g1	0.295468	6.52557	2.37902	0.122975	0.598517	0.323446	6.52556	1.60093	0.205772	0.640522	0.334197	6.52556	1.29356	0.255394	0.999594
TRINITY_DN5112_c0_g1	-0.316926	6.08465	2.45898	0.116854	0.598517	-0.303692	6.08465	1.13415	0.286891	0.700615	-0.3131	6.08465	0.947949	0.330242	0.999594
TRINITY_DN55752_c0_g1	0.877778	2.74502	2.47566	0.115621	0.598517	0.743402	2.7449	0.927452	0.335526	0.700615	1.05112	2.7449	1.34549	0.246068	0.999594
TRINITY_DN8542_c0_g1	0.699167	6.48974	2.8261	0.0927433	0.598517	0.910211	6.48974	3.13621	0.0765716	0.640522	0.364947	6.48974	0.381138	0.536995	0.999594
TRINITY_DN7420_c0_g2	0.468397	3.2653	2.39571	0.121669	0.598517	0.478106	3.26532	1.29865	0.25446	0.688084	0.394716	3.26532	0.671225	0.412625	0.999594
TRINITY_DN23897_c1_g1	0.385584	4.94708	2.59504	0.107198	0.598517	0.282168	4.94709	0.720693	0.395917	0.700615	0.562579	4.94709	2.14629	0.142915	0.999594
TRINITY_DN62981_c0_g1	-0.555188	1.74969	2.57552	0.108528	0.598517	-0.776606	1.74963	2.53099	0.11163	0.640522	-0.229594	1.74963	0.177959	0.673133	0.999594
TRINITY_DN4588_c0_g3	0.288317	6.80105	2.55587	0.109885	0.598517	0.350204	6.80105	2.10645	0.146679	0.640522	0.161732	6.80105	0.342981	0.558114	0.999594
TRINITY_DN52170_c0_g1	-0.383073	4.14578	2.9982	0.083357	0.598517	-0.461093	4.14578	2.15182	0.142401	0.640522	-0.297844	4.14578	0.712274	0.39869	0.999594
TRINITY_DN4270_c0_g4	-0.525659	3.74591	2.3192	0.127786	0.598517	-0.56211	3.7459	1.31812	0.250931	0.688084	-0.442177	3.7459	0.650026	0.420103	0.999594
TRINITY_DN19189_c0_g1	0.449409	4.83001	2.34807	0.125438	0.598517	0.227641	4.83001	0.324467	0.568936	0.743837	0.622775	4.83001	1.81813	0.177537	0.999594
TRINITY_DN13118_c0_g1	0.398443	5.00588	2.37715	0.123122	0.598517	0.498215	5.00588	1.92947	0.164816	0.640522	0.244891	5.00588	0.3543	0.551689	0.999594
TRINITY_DN13118_c1_g1	-0.647409	4.0067	2.67969	0.101635	0.598517	-0.586389	4.00671	1.22468	0.268444	0.700615	-0.836664	4.00671	2.002	0.157091	0.999594
TRINITY_DN295327_c0_g1	0.507237	4.77611	3.02837	0.0818201	0.598517	0.641214	4.77611	2.67743	0.10178	0.640522	0.28568	4.77611	0.403537	0.525268	0.999594
TRINITY_DN1371_c0_g2	0.415172	4.25699	2.62547	0.105162	0.598517	0.229059	4.25699	0.417527	0.518174	0.717353	0.616833	4.25699	2.27047	0.13186	0.999594
TRINITY_DN10998_c1_g1	0.555715	2.93293	2.53853	0.111098	0.598517	0.255124	2.93294	0.328111	0.566773	0.743837	0.66751	2.93294	1.69668	0.192722	0.999594
TRINITY_DN24531_c0_g1	-0.892083	4.39808	3.08303	0.0791129	0.598517	-1.16498	4.39809	2.66794	0.102388	0.640522	-0.384131	4.39809	0.238661	0.625175	0.999594
TRINITY_DN9711_c0_g1	0.388035	6.41369	2.76172	0.0965443	0.598517	0.386332	6.41369	1.42048	0.233324	0.675996	0.345255	6.41369	0.858301	0.354214	0.999594
TRINITY_DN2595_c0_g1	0.339673	7.3554	2.29777	0.12956	0.598517	0.271515	7.3554	0.752007	0.385842	0.700615	0.391933	7.3554	1.1839	0.276564	0.999594
TRINITY_DN131989_c0_g1	0.420147	7.00196	2.7412	0.0977914	0.598517	0.594581	7.00196	3.13588	0.0765873	0.640522	0.242728	7.00196	0.396222	0.529047	0.999594
TRINITY_DN5889_c0_g4	0.562753	2.67665	2.83121	0.0924485	0.598517	0.72283	2.67664	2.41112	0.120476	0.640522	0.343473	2.67664	0.413663	0.520116	0.999594
TRINITY_DN88134_c0_g1	0.300164	7.914	2.31257	0.128332	0.598517	0.393261	7.914	2.06506	0.150709	0.640522	0.166548	7.914	0.282161	0.595288	0.999594
TRINITY_DN4943_c2_g1	0.526542	4.8406	2.71443	0.0994448	0.598517	0.477813	4.84061	1.13664	0.286363	0.700615	0.560644	4.84061	1.17055	0.279288	0.999594
TRINITY_DN15583_c0_g1	0.423817	7.58792	2.49442	0.11425	0.598517	0.428988	7.58792	1.29973	0.254263	0.688084	0.406566	7.58792	0.879523	0.348332	0.999594
TRINITY_DN130234_c0_g1	-1.09559	0.738123	3.06711	0.0798914	0.598517	-1.52767	0.738152	3.01231	0.0826344	0.640522	-0.895231	0.738152	0.89036	0.34538	0.999594
TRINITY_DN44423_c2_g1	0.436502	1.52038	2.64391	0.103948	0.598517	0.470685	1.52043	1.62519	0.202369	0.640522	0.466765	1.52043	1.20228	0.272866	0.999594
TRINITY_DN1974_c0_g2	1.34996	0.595508	2.70058	0.100312	0.598517	1.67445	0.59577	2.59316	0.107326	0.640522	0.933323	0.59577	0.621435	0.430515	0.999594
TRINITY_DN18460_c0_g2	0.410351	3.00447	3.00472	0.0830223	0.598517	0.53987	3.00444	2.68879	0.101057	0.640522	0.229634	3.00444	0.372829	0.541466	0.999594
TRINITY_DN3545_c0_g1	0.52707	7.75625	2.57049	0.108874	0.598517	0.452133	7.75625	1.00938	0.315051	0.700615	0.524589	7.75625	1.01751	0.313109	0.999594
TRINITY_DN10869_c0_g1	0.368233	5.51678	2.91534	0.087741	0.598517	0.27863	5.51679	0.956615	0.328041	0.700615	0.378212	5.51679	1.33686	0.247588	0.999594
TRINITY_DN28317_c0_g1	0.554671	5.08554	2.37455	0.123327	0.598517	0.449076	5.08554	0.874184	0.3498	0.700615	0.533462	5.08554	0.925041	0.336155	0.999594
TRINITY_DN7043_c0_g1	0.289846	5.81209	2.68391	0.101366	0.598517	0.399873	5.81209	2.69615	0.100591	0.640522	0.132553	5.81209	0.226402	0.634205	0.999594
TRINITY_DN123445_c0_g1	0.614951	0.826662	2.29414	0.129863	0.598517	0.721054	0.826601	1.76745	0.183698	0.640522	0.383876	0.826601	0.392205	0.531142	0.999594
TRINITY_DN4335_c1_g4	0.631813	2.03838	0.96089	0.326963	0.724655	1.38895	2.0384	4.05307	0.0440911	0.598538	0.0593985	2.0384	0.00588878	0.938832	0.999594
TRINITY_DN578_c1_g1	-0.577776	3.14406	1.77314	0.182994	0.677497	-1.19088	3.14409	4.04627	0.044269	0.598538	0.0786184	3.14409	0.0144151	0.904433	0.999594
TRINITY_DN44515_c1_g1	0.0502719	0.189079	0.013288	0.908228	0.899921	-1.05463	0.189068	3.93947	0.0471656	0.601261	0.967101	0.189068	2.73359	0.0982583	0.999594
TRINITY_DN165331_c0_g1	-0.353791	3.52638	2.27279	0.131663	0.601344	-0.436955	3.52638	1.87025	0.171447	0.640522	-0.14121	3.52638	0.15383	0.694902	0.999594
TRINITY_DN5704_c0_g1	0.377752	3.80462	2.23021	0.135335	0.612599	0.467158	3.80462	1.93204	0.164535	0.640522	0.198738	3.80462	0.267981	0.60469	0.999594
TRINITY_DN6639_c0_g2	0.318458	6.84553	2.1978	0.138207	0.614624	0.418687	6.84552	2.21584	0.136601	0.640522	0.134199	6.84552	0.1738	0.676757	0.999594
TRINITY_DN31663_c0_g2	-0.37259	5.28346	2.20245	0.137791	0.614624	-0.561096	5.28347	2.56293	0.109396	0.640522	-0.112306	5.28347	0.0812069	0.775669	0.999594
TRINITY_DN64147_c3_g1	0.47062	2.69384	2.1753	0.140242	0.61825	0.437703	2.69384	0.965049	0.325918	0.700615	0.451271	2.69384	0.77781	0.377812	0.999594
TRINITY_DN267816_c0_g1	0.504451	2.02767	2.07361	0.149866	0.625033	0.648589	2.02762	1.83616	0.175402	0.640522	0.378887	2.02762	0.470884	0.492581	0.999594
TRINITY_DN33843_c0_g1	0.748163	2.7842	2.10419	0.146896	0.625033	-0.0033376	2.78422	2.5102e-05	0.996002	0.804989	1.19488	2.78422	2.34062	0.126039	0.999594
TRINITY_DN85771_c1_g1	0.597279	1.53463	2.03982	0.153228	0.625033	0.542519	1.53454	1.09036	0.296391	0.700615	0.441469	1.53454	0.563708	0.45277	0.999594
TRINITY_DN2037_c0_g1	-0.321172	8.3309	2.03293	0.153923	0.625033	-0.436393	8.3309	2.0161	0.155638	0.640522	-0.0831407	8.3309	0.0574541	0.810566	0.999594
TRINITY_DN11156_c0_g1	-0.260009	6.70585	2.03109	0.15411	0.625033	-0.415846	6.70585	2.71094	0.0996624	0.640522	-0.0672405	6.70585	0.055638	0.813528	0.999594
TRINITY_DN2718_c0_g1	-0.399403	4.43882	2.09579	0.147705	0.625033	-0.366849	4.43883	0.938378	0.332695	0.700615	-0.512579	4.43883	1.45379	0.227922	0.999594
TRINITY_DN10065_c0_g1	-0.600832	3.87478	2.10045	0.147255	0.625033	-0.357389	3.87481	0.381296	0.53691	0.725541	-0.912307	3.87481	1.96743	0.160721	0.999594
TRINITY_DN9528_c0_g3	-0.596651	0.721828	2.03803	0.153408	0.625033	-0.779874	0.722085	1.78284	0.181801	0.640522	-0.225579	0.722085	0.119304	0.72979	0.999594
TRINITY_DN73261_c0_g1	0.685926	2.00102	2.08316	0.148931	0.625033	0.986945	2.00103	2.7355	0.098141	0.640522	0.285749	2.00103	0.177365	0.673648	0.999594
TRINITY_DN16168_c0_g1	-0.911967	2.22551	1.99866	0.157438	0.629094	-1.2418	2.22558	1.96107	0.161398	0.640522	-0.0257208	2.22558	0.00068749	0.979082	0.999594
TRINITY_DN53270_c0_g2	0.327763	3.5042	1.99717	0.157593	0.629094	0.0169771	3.5042	0.00323266	0.954659	0.797651	0.568665	3.5042	2.76946	0.0960784	0.999594
TRINITY_DN18132_c0_g1	0.571413	4.14944	1.97457	0.159963	0.630067	0.452075	4.14943	0.752016	0.385839	0.700615	0.498877	4.14943	0.690127	0.406121	0.999594
TRINITY_DN80774_c0_g1	0.540899	2.83085	1.97118	0.160322	0.630067	0.500825	2.83087	1.20061	0.273199	0.700615	0.375124	2.83087	0.51715	0.47206	0.999594
TRINITY_DN37_c0_g1	0.231889	6.67419	0.538958	0.462865	0.749576	0.749371	6.67418	3.66515	0.0555618	0.635649	-0.384005	6.67418	0.744315	0.388282	0.999594
TRINITY_DN17795_c0_g1	0.191511	5.44332	0.664139	0.415102	0.73898	0.428577	5.44332	1.82426	0.176807	0.640522	-0.120821	5.44332	0.111684	0.738235	0.999594
TRINITY_DN3690_c0_g1	-0.210089	6.81675	1.00519	0.316057	0.724655	-0.392764	6.81675	1.86063	0.172553	0.640522	0.0540306	6.81675	0.0274896	0.868314	0.999594
TRINITY_DN12694_c0_g1	-0.343941	3.87213	0.636722	0.4249	0.73898	-0.798718	3.87215	1.797	0.180076	0.640522	0.211201	3.87215	0.0994494	0.752491	0.999594
TRINITY_DN1084_c0_g3	-0.654423	2.97973	1.19143	0.275041	0.724655	-1.18296	2.97978	2.11375	0.145981	0.640522	0.470554	2.97978	0.267267	0.605171	0.999594
TRINITY_DN787_c1_g1	0.388787	7.2189	1.36718	0.242296	0.693995	0.617491	7.2189	2.27177	0.13175	0.640522	0.163749	7.2189	0.121458	0.727458	0.999594
TRINITY_DN42819_c0_g2	-0.23534	4.92952	1.02328	0.311743	0.724655	-0.514383	4.92952	2.65061	0.10351	0.640522	0.10988	4.92952	0.0949272	0.758004	0.999594
TRINITY_DN2221_c0_g2	0.23457	7.3872	1.14388	0.284835	0.724655	0.425908	7.3872	2.04936	0.15227	0.640522	0.00386749	7.3872	0.00012943	0.990923	0.999594
TRINITY_DN765_c0_g1	0.276677	8.99694	1.85752	0.172911	0.655727	0.42427	8.99693	2.34835	0.125416	0.640522	0.1074	8.99693	0.114819	0.734723	0.999594
TRINITY_DN4934_c5_g1	0.219896	10.4497	1.24413	0.264677	0.716391	0.354422	10.4497	1.74195	0.186892	0.640522	0.026455	10.4497	0.0074318	0.931301	0.999594
TRINITY_DN246930_c0_g1	0.266827	3.92637	1.12364	0.289135	0.724655	0.414751	3.92636	1.92846	0.164927	0.640522	0.00467023	3.92636	0.00019017	0.988997	0.999594
TRINITY_DN3134_c0_g2	-0.331544	1.45138	0.56728	0.451342	0.749576	-0.900354	1.45146	2.34188	0.125937	0.640522	0.558058	1.45146	0.705484	0.400947	0.999594
TRINITY_DN8266_c0_g1	0.313733	8.67496	1.23902	0.265659	0.716391	0.541656	8.67496	2.21617	0.136572	0.640522	0.0608703	8.67496	0.0213714	0.883772	0.999594
TRINITY_DN72818_c4_g1	0.387793	2.90299	0.134551	0.713759	0.865816	1.57424	2.90304	1.70165	0.192072	0.640522	-0.156807	2.90304	0.0133321	0.908077	0.999594
TRINITY_DN21085_c0_g1	-0.0080481	1.62552	0.00026631	0.98698	0.905588	-0.950738	1.62563	2.57852	0.108323	0.640522	0.352606	1.62563	0.292359	0.588713	0.999594
TRINITY_DN34159_c0_g1	-0.0230305	1.88835	0.00149926	0.969113	0.905588	-0.985859	1.88843	1.99554	0.157763	0.640522	0.139713	1.88843	0.0331325	0.855564	0.999594
TRINITY_DN28799_c0_g1	0.821723	1.45794	1.48109	0.223603	0.678403	0.960581	1.45796	1.6922	0.193312	0.640522	0.470683	1.45796	0.319586	0.571857	0.999594
TRINITY_DN217_c2_g1	0.294011	6.94753	0.398895	0.52766	0.793793	-0.678204	6.94753	1.82557	0.176652	0.640522	0.598386	6.94753	1.09757	0.294801	0.999594
TRINITY_DN7609_c2_g1	0.901452	1.26018	0.882693	0.347465	0.724655	-1.5963	1.26014	1.6673	0.19662	0.640522	2.77013	1.26014	3.47541	0.0622875	0.999594
TRINITY_DN4272_c0_g3	-0.141441	5.92988	0.279311	0.597153	0.834202	-0.471565	5.92988	1.72287	0.189324	0.640522	0.314031	5.92988	0.592195	0.441571	0.999594
TRINITY_DN1326_c3_g1	-0.246777	3.71765	0.485474	0.485953	0.76199	-0.794067	3.71764	2.84606	0.0915981	0.640522	0.393024	3.71764	0.548873	0.458778	0.999594
TRINITY_DN27383_c0_g1	-0.5902	3.48789	1.76671	0.18379	0.677497	-0.984092	3.48791	2.77681	0.0956383	0.640522	-0.43887	3.48791	0.452236	0.501275	0.999594
TRINITY_DN35319_c0_g1	-0.263603	3.77915	0.567506	0.451252	0.749576	-0.765939	3.77914	2.83868	0.0920196	0.640522	0.524502	3.77914	1.03682	0.308562	0.999594
TRINITY_DN6334_c0_g2	-0.245402	8.45171	1.13237	0.28727	0.724655	-0.441683	8.45171	2.0434	0.152867	0.640522	0.106325	8.45171	0.0924021	0.761145	0.999594
TRINITY_DN6214_c0_g1	-0.130375	2.27676	0.132759	0.715589	0.865816	-0.680469	2.27676	2.0348	0.153735	0.640522	0.399688	2.27676	0.553564	0.456865	0.999594
TRINITY_DN12847_c1_g1	-0.286812	0.528695	0.483191	0.486981	0.76199	-0.8535	0.529	3.36021	0.0667894	0.640522	-0.208123	0.529	0.186903	0.665507	0.999594
TRINITY_DN69959_c0_g1	-0.218329	5.6391	1.59798	0.20619	0.678403	-0.313157	5.6391	1.66725	0.196627	0.640522	-0.115632	5.6391	0.178291	0.672846	0.999594
TRINITY_DN39178_c0_g1	0.456144	6.85844	1.49383	0.221623	0.678403	0.750265	6.85844	3.20755	0.0732993	0.640522	0.0601435	6.85844	0.0157626	0.900089	0.999594
TRINITY_DN11201_c0_g1	0.180537	9.16749	0.453903	0.500487	0.77594	0.465944	9.16749	1.72005	0.189686	0.640522	-0.180019	9.16749	0.197605	0.656661	0.999594
TRINITY_DN37293_c1_g1	-0.287533	4.33755	1.16502	0.280427	0.724655	-0.647557	4.33755	3.29926	0.0693111	0.640522	0.052418	4.33755	0.0171447	0.895825	0.999594
TRINITY_DN6580_c0_g1	0.219013	7.469	0.964523	0.32605	0.724655	0.393399	7.469	1.88687	0.169556	0.640522	0.0467738	7.469	0.0203985	0.88643	0.999594
TRINITY_DN3780_c0_g1	-0.246233	5.53391	1.01273	0.314249	0.724655	-0.446386	5.53391	1.73196	0.188161	0.640522	-0.0514926	5.53391	0.0181163	0.892931	0.999594
TRINITY_DN3780_c1_g1	0.267725	8.63163	0.947427	0.330375	0.724655	0.47554	8.63163	1.62937	0.20179	0.640522	0.0241265	8.63163	0.00320805	0.954832	0.999594
TRINITY_DN3563_c1_g1	0.258007	8.76635	1.8775	0.170619	0.655727	0.429027	8.76635	2.82565	0.0927693	0.640522	0.0292441	8.76635	0.0100469	0.920158	0.999594
TRINITY_DN29957_c0_g2	0.221343	3.13886	0.945812	0.330788	0.724655	0.400937	3.13883	1.62263	0.202725	0.640522	-0.0100405	3.13883	0.00078755	0.977612	0.999594
TRINITY_DN33215_c1_g1	0.181663	2.09164	0.124582	0.724117	0.865816	0.860418	2.09162	1.59578	0.206503	0.640522	-0.697356	2.09162	0.815795	0.366412	0.999594
TRINITY_DN3859_c0_g3	0.347716	0.350007	1.4293	0.231878	0.683461	0.522947	0.350059	1.88401	0.169879	0.640522	0.0667842	0.350059	0.0260341	0.871817	0.999594
TRINITY_DN90185_c0_g1	0.207508	6.35175	1.20353	0.272617	0.724655	0.37034	6.35175	2.04545	0.152662	0.640522	0.00063869	6.35175	4.6665e-06	0.998276	0.999594
TRINITY_DN45109_c0_g1	0.28721	6.82363	1.5098	0.219169	0.678403	0.44945	6.82363	1.99022	0.158317	0.640522	0.105359	6.82363	0.083447	0.772679	0.999594
TRINITY_DN4867_c0_g1	0.283694	4.50337	1.66527	0.196893	0.678403	0.452462	4.50336	2.29901	0.129457	0.640522	0.0937632	4.50336	0.0754916	0.783503	0.999594
TRINITY_DN4383_c0_g3	0.174151	6.19688	0.825261	0.363646	0.724655	0.346502	6.19688	1.88982	0.169222	0.640522	-0.0147538	6.19688	0.00262752	0.959119	0.999594
TRINITY_DN782_c0_g1	0.215546	6.99612	0.819159	0.365426	0.724655	0.407078	6.99612	1.64057	0.200248	0.640522	0.0007345	6.99612	4.0908e-06	0.998386	0.999594
TRINITY_DN22489_c0_g1	0.339638	5.61994	1.50073	0.220559	0.678403	0.519987	5.61994	1.94468	0.163161	0.640522	0.0754786	5.61994	0.0313391	0.859486	0.999594
TRINITY_DN18031_c0_g1	0.274903	4.19564	1.05483	0.304398	0.724655	0.582318	4.19563	2.66051	0.102868	0.640522	-0.121887	4.19563	0.0899101	0.764292	0.999594
TRINITY_DN24476_c0_g2	0.25869	6.40581	1.01907	0.31274	0.724655	0.441193	6.40581	1.55583	0.212277	0.645167	0.0195627	6.40581	0.00234247	0.961398	0.999594
TRINITY_DN43665_c0_g1	0.093287	2.54325	0.0531354	0.817695	0.891191	-0.638262	2.54328	1.5539	0.212561	0.645167	0.585914	2.54328	1.02252	0.311921	0.999594
TRINITY_DN33581_c0_g1	0.199912	9.29358	0.798619	0.371507	0.724655	0.37887	9.29358	1.518	0.217923	0.652563	-0.0326386	9.29358	0.00864108	0.925937	0.999594
TRINITY_DN4077_c0_g1	-0.341601	3.61367	1.74131	0.186973	0.677497	-0.399935	3.61365	1.51816	0.217897	0.652563	-0.057677	3.61365	0.0246627	0.875211	0.999594
TRINITY_DN88134_c0_g3	0.598828	4.55522	1.854	0.173319	0.655727	0.533992	4.55521	0.758088	0.383927	0.700615	0.729702	4.55521	1.04796	0.305978	0.999594
TRINITY_DN9583_c0_g1	0.376783	6.44493	1.87069	0.171397	0.655727	0.37256	6.44493	0.928931	0.335141	0.700615	0.366146	6.44493	0.67783	0.410335	0.999594
TRINITY_DN27653_c0_g1	0.355953	4.69137	1.87687	0.170691	0.655727	0.419024	4.69137	1.32089	0.250432	0.688084	0.264649	4.69137	0.400254	0.526958	0.999594
TRINITY_DN578_c0_g1	0.213738	8.41824	0.798837	0.371441	0.724655	0.385526	8.41824	1.47819	0.224058	0.662048	0.035878	8.41824	0.00979548	0.92116	0.999594
TRINITY_DN9322_c0_g1	0.245615	1.96233	0.341054	0.559221	0.818061	0.688956	1.96231	1.48445	0.22308	0.662048	-0.343326	1.96231	0.285993	0.5928	0.999594
TRINITY_DN15138_c0_g1	0.253774	7.49044	0.783003	0.376224	0.724655	0.418523	7.49044	1.44537	0.229272	0.672998	-0.0268047	7.49044	0.0045482	0.946231	0.999594
TRINITY_DN3649_c0_g1	0.22833	5.48028	1.07332	0.300198	0.724655	0.353724	5.48028	1.42366	0.232801	0.675996	0.116244	5.48028	0.117426	0.731843	0.999594
TRINITY_DN578_c2_g1	0.341667	5.54947	1.7232	0.189281	0.677497	0.389375	5.54946	1.14638	0.284308	0.700615	0.311965	5.54946	0.557196	0.455392	0.999594
TRINITY_DN18262_c0_g1	0.30607	3.83433	1.70912	0.1911	0.677497	0.284659	3.83434	0.741866	0.389064	0.700615	0.322411	3.83434	0.723977	0.394842	0.999594
TRINITY_DN162296_c0_g1	-0.850024	1.3837	1.75256	0.185555	0.677497	0.159601	1.38372	0.037514	0.846422	0.777116	-1.85903	1.38372	3.9349	0.0472939	0.999594
TRINITY_DN90356_c0_g1	-0.596412	0.274345	1.70956	0.191043	0.677497	-0.337941	0.274421	0.393038	0.530707	0.721915	-0.816403	0.274421	1.68982	0.193624	0.999594
TRINITY_DN310245_c0_g1	0.362104	3.07569	1.66997	0.196262	0.678403	0.345558	3.0757	0.779769	0.377212	0.700615	0.434307	3.0757	0.929375	0.335025	0.999594
TRINITY_DN2156_c1_g1	0.327439	7.27712	1.58284	0.208353	0.678403	0.357349	7.27712	1.06438	0.302217	0.700615	0.206601	7.27712	0.270792	0.602801	0.999594
TRINITY_DN18156_c0_g1	0.589626	1.22014	1.54988	0.213152	0.678403	0.268802	1.22018	0.16775	0.682119	0.751469	0.912404	1.22018	1.43337	0.231215	0.999594
TRINITY_DN1981_c0_g1	0.325085	5.11276	1.5636	0.211139	0.678403	0.322494	5.11276	0.78463	0.375729	0.700615	0.295543	5.11276	0.500668	0.479207	0.999594
TRINITY_DN75476_c0_g1	0.230656	5.51777	1.63218	0.201402	0.678403	0.222071	5.51777	0.766842	0.381196	0.700615	0.222154	5.51777	0.585947	0.443991	0.999594
TRINITY_DN1652_c0_g2	0.281529	5.96924	1.51687	0.218093	0.678403	0.235293	5.96924	0.557079	0.455439	0.700615	0.277991	5.96924	0.591628	0.44179	0.999594
TRINITY_DN23306_c0_g1	0.394873	3.83886	1.47541	0.224494	0.678403	0.437415	3.83886	0.922821	0.336735	0.700615	0.307056	3.83886	0.345091	0.556905	0.999594
TRINITY_DN7609_c0_g1	0.264191	9.21029	1.60312	0.205461	0.678403	0.254637	9.21029	0.759457	0.383498	0.700615	0.25691	9.21029	0.587616	0.443342	0.999594
TRINITY_DN1640_c0_g2	0.245495	4.97386	1.65471	0.198319	0.678403	0.281746	4.97385	1.10955	0.292179	0.700615	0.220687	4.97385	0.519413	0.471092	0.999594
TRINITY_DN14307_c0_g1	0.413126	6.26311	1.4734	0.224809	0.678403	0.365186	6.26311	0.618197	0.431718	0.700615	0.371334	6.26311	0.482949	0.48709	0.999594
TRINITY_DN10942_c1_g2	0.301386	3.90969	1.64812	0.199215	0.678403	0.076137	3.9097	0.0563276	0.812397	0.777116	0.528988	3.9097	2.06037	0.151173	0.999594
TRINITY_DN20211_c0_g1	0.328973	4.58037	1.57152	0.209986	0.678403	0.410971	4.58038	1.24594	0.264329	0.700615	0.219324	4.58038	0.270078	0.603279	0.999594
TRINITY_DN17549_c2_g1	0.31098	5.80841	1.60053	0.205827	0.678403	0.224212	5.80841	0.521507	0.4702	0.700615	0.277488	5.80841	0.608772	0.435251	0.999594
TRINITY_DN16980_c0_g1	0.239436	6.53489	1.52069	0.217515	0.678403	0.108732	6.53489	0.17024	0.679899	0.751116	0.335176	6.53489	1.23052	0.267307	0.999594
TRINITY_DN69697_c0_g3	0.26019	4.36256	1.643	0.199914	0.678403	0.207458	4.36255	0.545811	0.460034	0.700615	0.382326	4.36255	1.40591	0.235736	0.999594
TRINITY_DN312007_c0_g1	0.460287	0.256317	1.64889	0.19911	0.678403	0.0691095	0.256359	0.0197335	0.888284	0.778926	0.830571	0.256359	2.20633	0.137445	0.999594
TRINITY_DN5206_c0_g1	-0.299589	6.92201	1.62592	0.202269	0.678403	-0.280201	6.92201	0.856764	0.354646	0.700615	-0.192403	6.92201	0.316047	0.573993	0.999594
TRINITY_DN154109_c0_g2	0.656542	1.21567	1.48482	0.223022	0.678403	-0.134731	1.21558	0.03554	0.850469	0.777116	1.49182	1.21558	3.12564	0.0770694	0.999594
TRINITY_DN30088_c0_g1	0.420903	5.35519	1.05815	0.303637	0.724655	0.575514	5.35518	1.40607	0.23571	0.678502	0.436033	5.35518	0.605576	0.436459	0.999594
TRINITY_DN10660_c0_g1	0.441643	8.14551	1.44617	0.229144	0.679514	0.299959	8.14551	0.541767	0.461701	0.700615	0.329347	8.14551	0.494781	0.481802	0.999594
TRINITY_DN31785_c1_g1	0.529339	3.01147	1.44583	0.229198	0.679514	0.154311	3.01146	0.0659137	0.797382	0.777116	1.07772	3.01146	2.34031	0.126064	0.999594
TRINITY_DN29935_c0_g1	-0.249368	5.96875	1.45017	0.228501	0.679514	-0.23234	5.96875	0.731411	0.392426	0.700615	-0.166738	5.96875	0.294063	0.587628	0.999594
TRINITY_DN16590_c0_g1	0.252451	5.94004	0.870146	0.350915	0.724655	0.421546	5.94004	1.33766	0.247447	0.688084	0.0789564	5.94004	0.0358419	0.849842	0.999594
TRINITY_DN89727_c0_g1	0.21326	5.15286	1.21043	0.271247	0.724655	0.309268	5.15286	1.3451	0.246137	0.688084	0.122768	5.15286	0.162082	0.687247	0.999594
TRINITY_DN1715_c0_g1	0.195637	8.38135	0.751785	0.385912	0.724655	0.355762	8.38135	1.30667	0.252998	0.688084	0.0008496	8.38135	5.7114e-06	0.998093	0.999594
TRINITY_DN7563_c0_g1	-0.156284	4.12024	0.677104	0.410586	0.738138	-0.301912	4.12024	1.30889	0.252596	0.688084	-0.0121383	4.12024	0.00166201	0.967481	0.999594
TRINITY_DN8481_c1_g1	0.190606	6.35117	0.619433	0.431258	0.73898	0.37879	6.35116	1.35735	0.243997	0.688084	-0.0204435	6.35116	0.00303162	0.956091	0.999594
TRINITY_DN72378_c0_g1	-0.957637	3.61612	1.38688	0.238933	0.693075	-0.828406	3.61607	0.530071	0.466577	0.700615	-1.07664	3.61607	0.723362	0.395043	0.999594
TRINITY_DN23234_c3_g1	-0.845695	3.30089	1.38043	0.240028	0.693075	-0.818333	3.30091	0.725035	0.394497	0.700615	-0.427445	3.30091	0.159013	0.690067	0.999594
TRINITY_DN110797_c0_g3	0.552544	6.26247	1.37703	0.240608	0.693075	0.579873	6.26247	0.817263	0.365982	0.700615	0.665483	6.26247	0.799018	0.371387	0.999594
TRINITY_DN33170_c0_g2	0.402834	4.48709	1.38817	0.238715	0.693075	0.356261	4.4871	0.552464	0.457313	0.700615	0.427157	4.4871	0.598965	0.438973	0.999594
TRINITY_DN27090_c0_g1	0.251756	4.85925	0.895356	0.34403	0.724655	0.41173	4.85924	1.26948	0.259863	0.698462	0.0228201	4.85924	0.00299427	0.956362	0.999594
TRINITY_DN167455_c0_g2	-0.0968296	0.736296	0.0501445	0.822812	0.891328	-0.456767	0.736305	0.57332	0.448943	0.700615	0.372733	0.736305	0.29873	0.584679	0.999594
TRINITY_DN142668_c1_g1	-0.101172	2.08309	0.0823675	0.774114	0.888428	0.32501	2.08305	0.548963	0.458742	0.700615	-0.704137	2.08305	1.98587	0.158774	0.999594
TRINITY_DN65413_c0_g1	0.147959	5.25009	0.343827	0.557629	0.818061	0.29738	5.25009	0.970876	0.324462	0.700615	-0.114005	5.25009	0.110441	0.739643	0.999594
TRINITY_DN63670_c0_g1	0.373881	1.11512	0.682683	0.408664	0.737298	0.543	1.11522	0.827552	0.362981	0.700615	0.279291	1.11522	0.163995	0.685504	0.999594
TRINITY_DN56271_c2_g1	0.112729	1.90852	0.127198	0.721356	0.865816	0.46586	1.90852	1.19554	0.274214	0.700615	-0.336225	1.90852	0.487393	0.485093	0.999594
TRINITY_DN289521_c0_g1	0.182065	3.4277	0.421346	0.516266	0.785981	0.386668	3.4277	1.06617	0.301812	0.700615	-0.0412818	3.4277	0.00931991	0.923092	0.999594
TRINITY_DN71526_c0_g1	0.118062	0.348699	0.0540576	0.816147	0.891191	0.560879	0.348579	0.699328	0.40301	0.700615	-0.394228	0.348579	0.276698	0.598874	0.999594
TRINITY_DN5702_c0_g4	0.0398062	7.82459	0.0213287	0.883887	0.899921	0.252844	7.82459	0.572575	0.449237	0.700615	-0.17037	7.82459	0.20046	0.65435	0.999594
TRINITY_DN16293_c0_g1	0.284967	5.16108	0.780605	0.376956	0.724655	0.330179	5.16108	0.528705	0.467152	0.700615	0.227951	5.16108	0.191667	0.661533	0.999594
TRINITY_DN20527_c0_g1	-0.0215416	0.218861	0.00173235	0.9668	0.905588	-0.680256	0.218725	1.03003	0.310152	0.700615	1.24799	0.218725	2.55751	0.109771	0.999594
TRINITY_DN40718_c0_g1	0.186116	2.04787	0.408649	0.522656	0.793042	0.340389	2.0479	0.710615	0.39924	0.700615	0.018054	2.0479	0.00153553	0.968742	0.999594
TRINITY_DN33638_c0_g1	0.410168	1.3481	0.710137	0.399398	0.724655	0.637348	1.34793	0.920524	0.337337	0.700615	0.158001	1.34793	0.0430193	0.835689	0.999594
TRINITY_DN12113_c2_g1	0.208829	6.47335	0.622615	0.430077	0.73898	0.358904	6.47335	1.14128	0.285383	0.700615	-0.0444434	6.47335	0.013452	0.907666	0.999594
TRINITY_DN6648_c0_g1	0.162583	4.3165	0.222604	0.637063	0.837089	0.325984	4.31651	0.501295	0.478932	0.700615	0.0274369	4.31651	0.00271502	0.958444	0.999594
TRINITY_DN19166_c1_g1	0.294753	2.07009	0.775175	0.378621	0.724655	0.362668	2.07004	0.595982	0.440115	0.700615	0.175771	2.07004	0.107741	0.742731	0.999594
TRINITY_DN10_c0_g1	0.195334	8.33309	0.832241	0.361625	0.724655	0.208081	8.33309	0.520503	0.470627	0.700615	0.112352	8.33309	0.116131	0.733269	0.999594
TRINITY_DN12355_c1_g1	-0.125988	3.14932	0.194213	0.659433	0.842098	-0.295213	3.14931	0.563114	0.453008	0.700615	-0.025721	3.14931	0.00336441	0.953746	0.999594
TRINITY_DN147250_c0_g2	0.0221076	8.51545	0.0062134	0.937172	0.899921	0.266024	8.51545	0.510716	0.474829	0.700615	-0.268572	8.51545	0.402375	0.525865	0.999594
TRINITY_DN58149_c0_g1	0.323187	1.97204	1.04215	0.307321	0.724655	0.365198	1.97209	0.717534	0.396954	0.700615	0.37217	1.97209	0.561261	0.453753	0.999594
TRINITY_DN90642_c0_g1	0.17551	2.77624	0.209047	0.647515	0.837089	0.426359	2.77622	0.642299	0.422879	0.700615	-0.148689	2.77622	0.0602946	0.806031	0.999594
TRINITY_DN2362_c2_g1	0.250567	7.85999	0.872634	0.350227	0.724655	0.277804	7.85999	0.551748	0.457604	0.700615	0.179775	7.85999	0.176139	0.674712	0.999594
TRINITY_DN2221_c0_g3	0.222834	5.06552	0.731893	0.39227	0.724655	0.265338	5.06552	0.526698	0.467999	0.700615	0.147999	5.06552	0.125243	0.723416	0.999594
TRINITY_DN32617_c0_g1	-0.341405	1.13256	0.284996	0.593446	0.833406	-0.934648	1.13279	1.0894	0.296603	0.700615	0.210295	1.13279	0.0442132	0.833457	0.999594
TRINITY_DN175500_c0_g2	0.0495305	4.00582	0.0321882	0.857615	0.899921	-0.274234	4.00583	0.570076	0.450229	0.700615	0.282624	4.00583	0.469732	0.493111	0.999594
TRINITY_DN5580_c2_g2	0.172256	6.39586	1.0179	0.313017	0.724655	0.181021	6.39586	0.571768	0.449557	0.700615	0.1416	6.39586	0.267945	0.604714	0.999594
TRINITY_DN7641_c1_g1	-0.380429	2.192	0.871373	0.350576	0.724655	-0.468844	2.19203	0.696637	0.403916	0.700615	-0.101213	2.19203	0.0254081	0.873354	0.999594
TRINITY_DN164838_c0_g3	-0.220796	3.52752	1.0135	0.314065	0.724655	-0.305808	3.52751	1.11982	0.289957	0.700615	0.0181973	3.52751	0.00308259	0.955723	0.999594
TRINITY_DN1981_c0_g2	-0.25745	3.98504	0.628118	0.428047	0.73898	-0.37945	3.98506	0.754913	0.384925	0.700615	0.0869214	3.98506	0.0308022	0.860682	0.999594
TRINITY_DN6967_c0_g1	-0.110191	3.57957	0.250677	0.616599	0.837089	-0.268779	3.57956	0.944655	0.331084	0.700615	0.270175	3.57956	0.73537	0.391148	0.999594
TRINITY_DN13292_c0_g1	0.219661	4.07065	1.31111	0.252193	0.706379	0.219348	4.07065	0.668095	0.413717	0.700615	0.186721	4.07065	0.372172	0.541822	0.999594
TRINITY_DN37538_c0_g2	0.0604211	2.838	0.041647	0.838294	0.899921	-0.309155	2.83801	0.603618	0.437201	0.700615	0.389449	2.83801	0.743321	0.388599	0.999594
TRINITY_DN16188_c0_g1	0.25204	4.25245	0.944069	0.331234	0.724655	0.38239	4.25244	1.11992	0.289935	0.700615	0.100787	4.25244	0.0595391	0.807226	0.999594
TRINITY_DN194240_c0_g1	-0.428791	1.72289	0.491829	0.483113	0.76199	-0.624744	1.72283	0.521635	0.470145	0.700615	-0.251098	1.72283	0.0673361	0.795256	0.999594
TRINITY_DN4640_c0_g2	0.197463	8.19574	0.545545	0.460144	0.749576	0.370039	8.19574	1.01999	0.312521	0.700615	0.00037889	8.19574	8.1942e-07	0.999278	0.999594
TRINITY_DN25196_c0_g1	-0.0202711	0.227699	0.00386727	0.950414	0.903183	-0.382346	0.227782	0.751239	0.386084	0.700615	0.202012	0.227782	0.177758	0.673307	0.999594
TRINITY_DN33843_c0_g3	0.306996	8.13498	0.949207	0.329921	0.724655	0.375029	8.13498	0.817864	0.365805	0.700615	0.350851	8.13498	0.540801	0.462101	0.999594
TRINITY_DN16987_c0_g1	0.560722	2.93212	0.758389	0.383833	0.724655	0.731792	2.93215	0.93462	0.333665	0.700615	0.208205	2.93215	0.0580432	0.809616	0.999594
TRINITY_DN6515_c0_g1	0.431419	2.08928	1.03718	0.308477	0.724655	0.471736	2.08929	0.645607	0.421688	0.700615	0.304357	2.08929	0.204997	0.650718	0.999594
TRINITY_DN20761_c1_g2	0.0740011	1.23253	0.0431951	0.835358	0.899155	-0.347289	1.23263	0.516993	0.472127	0.700615	0.631143	1.23263	1.30871	0.252628	0.999594
TRINITY_DN138443_c0_g1	-0.136869	0.193119	0.0769126	0.781526	0.888428	-0.604679	0.193067	0.847473	0.357268	0.700615	0.0228357	0.193067	0.00101507	0.974584	0.999594
TRINITY_DN10325_c0_g3	0.148179	0.480829	0.100783	0.750893	0.878336	0.56029	0.48097	0.790552	0.373933	0.700615	-0.402424	0.48097	0.314612	0.574864	0.999594
TRINITY_DN15268_c0_g2	-0.149192	6.78177	0.749191	0.386733	0.724655	-0.263761	6.78177	1.20404	0.272515	0.700615	-0.0177109	6.78177	0.00423047	0.948141	0.999594
TRINITY_DN2286_c1_g2	-0.160284	3.73103	0.447516	0.503517	0.778257	-0.296829	3.73104	0.782205	0.376468	0.700615	-0.0392667	3.73104	0.01074	0.91746	0.999594
TRINITY_DN14192_c0_g1	0.251123	4.99142	1.01867	0.312834	0.724655	0.264059	4.99143	0.5778	0.447176	0.700615	0.195018	4.99143	0.240729	0.62368	0.999594
TRINITY_DN1640_c0_g1	-0.0723398	6.3385	0.129104	0.719363	0.865816	-0.207049	6.33849	0.545052	0.460347	0.700615	0.102329	6.33849	0.103116	0.748122	0.999594
TRINITY_DN11570_c0_g1	-0.0272131	3.8361	0.0145401	0.904022	0.899921	-0.228378	3.83611	0.555254	0.456179	0.700615	0.132234	3.83611	0.145565	0.70281	0.999594
TRINITY_DN41325_c0_g1	0.134932	6.4345	0.307026	0.579511	0.827591	0.249806	6.4345	0.637133	0.424751	0.700615	0.0774839	6.4345	0.046901	0.828546	0.999594
TRINITY_DN1143_c0_g1	-0.286659	3.71623	0.498644	0.480097	0.76199	-0.402215	3.71625	0.549728	0.458429	0.700615	0.132071	3.71625	0.0460359	0.830111	0.999594
TRINITY_DN1120_c0_g2	0.00767921	6.33634	0.00144858	0.96964	0.905588	-0.215554	6.33634	0.65271	0.419145	0.700615	0.363311	6.33634	1.42009	0.233388	0.999594
TRINITY_DN5309_c0_g1	0.352185	3.10135	0.709007	0.399774	0.724655	-0.371679	3.1014	0.528069	0.46742	0.700615	0.720078	3.1014	1.5163	0.21818	0.999594
TRINITY_DN13118_c0_g2	0.1844	5.45929	0.514007	0.47341	0.757113	0.385662	5.45929	1.2013	0.273062	0.700615	-0.0875915	5.45929	0.0476825	0.827146	0.999594
TRINITY_DN121154_c0_g1	-0.253907	0.518162	0.25274	0.615152	0.837089	-0.587841	0.518498	0.718039	0.396788	0.700615	-0.126936	0.518498	0.0272844	0.868802	0.999594
TRINITY_DN104148_c0_g2	0.308313	2.71367	0.759472	0.383494	0.724655	0.372781	2.71367	0.570899	0.449902	0.700615	0.273685	2.71367	0.233455	0.628974	0.999594
TRINITY_DN6791_c0_g1	0.266266	4.42092	0.533184	0.465271	0.749576	0.432728	4.42091	0.745679	0.387848	0.700615	0.0174868	4.42091	0.00093412	0.975618	0.999594
TRINITY_DN64514_c0_g1	-0.176389	2.43232	0.199007	0.655523	0.841345	-0.466487	2.43224	0.767208	0.381082	0.700615	0.430281	2.43224	0.502555	0.47838	0.999594
TRINITY_DN12686_c0_g1	0.143412	7.57487	0.289883	0.590295	0.831284	0.300917	7.57487	0.695401	0.404333	0.700615	-0.0163156	7.57487	0.00156858	0.968408	0.999594
TRINITY_DN24749_c1_g1	-0.0371967	4.9687	0.0279676	0.867185	0.899921	-0.218865	4.9687	0.50761	0.476175	0.700615	0.139522	4.9687	0.159922	0.689229	0.999594
TRINITY_DN167037_c0_g1	0.786775	1.11527	0.831891	0.361726	0.724655	1.09051	1.11534	0.842574	0.358662	0.700615	0.399696	1.11534	0.085764	0.769633	0.999594
TRINITY_DN5889_c0_g2	0.141011	7.8249	0.593709	0.440988	0.749576	0.243436	7.8249	0.915672	0.338614	0.700615	0.0119926	7.8249	0.0017057	0.967057	0.999594
TRINITY_DN92868_c2_g1	0.119259	2.30561	0.186407	0.665924	0.84401	0.300853	2.30561	0.647268	0.421091	0.700615	-0.0719762	2.30561	0.0284749	0.865997	0.999594
TRINITY_DN106_c0_g1	-0.035437	5.92639	0.0522639	0.81917	0.891191	-0.166959	5.92639	0.609372	0.435024	0.700615	0.130545	5.92639	0.288223	0.591362	0.999594
TRINITY_DN7399_c0_g1	0.227209	7.7748	1.14656	0.284271	0.724655	0.297126	7.7748	1.01404	0.313938	0.700615	0.115371	7.7748	0.116823	0.732506	0.999594
TRINITY_DN76141_c0_g1	0.0664295	2.71511	0.0197315	0.88829	0.899921	-0.534296	2.71515	0.794821	0.372646	0.700615	1.28184	2.71515	3.35349	0.0670629	0.999594
TRINITY_DN176098_c0_g1	0.259384	5.03077	0.707643	0.400227	0.724655	0.307364	5.03076	0.517226	0.472027	0.700615	0.260753	5.03076	0.28256	0.595028	0.999594
TRINITY_DN3463_c0_g1	0.162552	5.41569	0.402897	0.525597	0.793042	0.258415	5.41568	0.774878	0.378712	0.700615	-0.0632288	5.41568	0.0358871	0.849749	0.999594
TRINITY_DN5233_c0_g1	0.133668	7.86288	0.210307	0.646527	0.837089	0.331656	7.86288	0.727993	0.393534	0.700615	-0.077783	7.86288	0.0307689	0.860757	0.999594
TRINITY_DN24959_c1_g1	-0.0517253	3.64489	0.0259	0.872145	0.899921	-0.323612	3.6449	0.573356	0.448928	0.700615	0.0905931	3.6449	0.0352164	0.851143	0.999594
TRINITY_DN208160_c0_g1	-0.17109	0.466634	0.222711	0.636982	0.837089	-0.4544	0.466761	0.797392	0.371874	0.700615	0.0643902	0.466761	0.0129611	0.909359	0.999594
TRINITY_DN812_c0_g1	0.268715	8.5402	1.3337	0.248147	0.702812	0.277199	8.5402	0.79024	0.374028	0.700615	0.181738	8.5402	0.258947	0.610844	0.999594
TRINITY_DN93654_c0_g1	0.204847	4.15352	0.822021	0.36459	0.724655	0.345821	4.1535	1.2153	0.270285	0.700615	0.0391112	4.1535	0.011942	0.912981	0.999594
TRINITY_DN645_c0_g1	0.173005	9.38399	1.0582	0.303626	0.724655	0.184949	9.38399	0.646271	0.421449	0.700615	0.115652	9.38399	0.193424	0.660082	0.999594
TRINITY_DN13740_c0_g1	0.0739228	7.3323	0.0754084	0.783619	0.888428	0.273941	7.3323	0.556729	0.455581	0.700615	-0.161949	7.3323	0.150007	0.698529	0.999594
TRINITY_DN29957_c0_g1	0.0894954	7.38719	0.217778	0.640738	0.837089	0.226196	7.38719	0.764763	0.381842	0.700615	-0.0537733	7.38719	0.0332489	0.855314	0.999594
TRINITY_DN24172_c0_g1	0.148717	3.16924	0.158838	0.690228	0.855974	-0.492923	3.16926	1.04967	0.305584	0.700615	0.670178	3.16926	1.48932	0.222322	0.999594
TRINITY_DN62584_c0_g1	0.623232	0.646863	1.26693	0.260344	0.709606	-0.508454	0.647088	0.571562	0.449639	0.700615	1.13725	0.647088	2.22939	0.135407	0.999594
TRINITY_DN55276_c0_g1	0.352678	2.41098	0.792257	0.373418	0.724655	0.415038	2.41093	0.557072	0.455442	0.700615	0.257064	2.41093	0.162657	0.686722	0.999594
TRINITY_DN6726_c0_g1	-0.253886	8.902	0.364022	0.546281	0.807429	-0.510542	8.902	0.762539	0.382535	0.700615	0.182689	8.902	0.0761888	0.78253	0.999594
TRINITY_DN3859_c0_g2	0.173724	5.7025	0.903265	0.341908	0.724655	0.268953	5.7025	1.11701	0.290562	0.700615	0.0421491	5.7025	0.021072	0.884583	0.999594
TRINITY_DN90185_c0_g6	0.533108	1.63067	0.555007	0.456279	0.749576	-0.824841	1.63063	0.768823	0.380582	0.700615	1.56767	1.63063	2.0283	0.154393	0.999594
TRINITY_DN5975_c0_g2	0.214884	4.81431	0.709068	0.399753	0.724655	0.250652	4.81432	0.510903	0.474748	0.700615	0.238451	4.81432	0.351788	0.553103	0.999594
TRINITY_DN56640_c2_g1	0.1959	0.531988	0.15848	0.69056	0.855974	-0.576981	0.532012	0.804648	0.369707	0.700615	1.27032	0.532012	2.89575	0.0888136	0.999594
TRINITY_DN11121_c0_g2	0.230909	6.66813	0.888076	0.345999	0.724655	0.326426	6.66813	0.938885	0.332565	0.700615	0.0715731	6.66813	0.0345478	0.852546	0.999594
TRINITY_DN231409_c0_g1	0.372452	1.5319	1.27135	0.259514	0.709606	0.469515	1.53193	1.01629	0.3134	0.700615	0.257645	1.53193	0.233856	0.628679	0.999594
TRINITY_DN2575_c0_g1	-0.172027	3.31461	0.23424	0.628397	0.837089	-0.418684	3.31462	0.934992	0.333569	0.700615	-0.166067	3.31462	0.117588	0.731665	0.999594
TRINITY_DN19171_c0_g2	0.195391	9.31841	0.851142	0.35623	0.724655	0.304612	9.31841	1.14159	0.285317	0.700615	0.0155032	9.31841	0.00226688	0.962026	0.999594
TRINITY_DN28943_c0_g1	-0.024368	5.03427	0.00783777	0.929455	0.899921	-0.39674	5.03428	1.19741	0.273841	0.700615	0.28822	5.03428	0.490124	0.483872	0.999594
TRINITY_DN28943_c0_g6	-0.580835	0.212105	1.14175	0.285283	0.724655	-0.526474	0.211998	0.523611	0.469305	0.700615	-0.389738	0.211998	0.223051	0.636725	0.999594
TRINITY_DN8833_c0_g1	0.259741	4.54112	0.614981	0.432919	0.73898	0.383244	4.54112	0.696191	0.404066	0.700615	0.142076	4.54112	0.0729608	0.787074	0.999594
TRINITY_DN22279_c0_g1	0.196977	5.70683	1.16479	0.280475	0.724655	0.224545	5.70683	0.764874	0.381808	0.700615	0.17153	5.70683	0.341146	0.559169	0.999594
TRINITY_DN10326_c0_g1	0.250977	7.06911	1.03898	0.30806	0.724655	0.316106	7.06911	0.850129	0.356516	0.700615	0.201366	7.06911	0.2626	0.608339	0.999594
TRINITY_DN17376_c0_g1	0.0983661	5.77013	0.172013	0.678329	0.852082	0.24152	5.77013	0.549092	0.458689	0.700615	-0.0561926	5.77013	0.0228641	0.879811	0.999594
TRINITY_DN27246_c0_g1	-0.0494234	5.05459	0.0152459	0.901732	0.899921	0.360362	5.05459	0.538318	0.463131	0.700615	-0.650687	5.05459	1.36052	0.243448	0.999594
TRINITY_DN3742_c0_g1	0.0871128	7.95868	0.226166	0.634382	0.837089	0.174839	7.95868	0.493125	0.482537	0.70129	0.0151385	7.95868	0.0028399	0.9575	0.999594
TRINITY_DN3355_c0_g3	0.263265	4.56986	0.78898	0.374409	0.724655	0.289176	4.56986	0.495349	0.481551	0.70129	0.295855	4.56986	0.393223	0.53061	0.999594
TRINITY_DN15711_c1_g2	-0.0372112	3.90457	0.0276921	0.867835	0.899921	-0.21687	3.90457	0.486321	0.485573	0.702085	0.157524	3.90457	0.199278	0.655304	0.999594
TRINITY_DN163631_c0_g1	0.172887	4.34632	0.529785	0.466697	0.749576	0.232723	4.34632	0.484856	0.486231	0.702085	0.0871171	4.34632	0.0522082	0.819264	0.999594
TRINITY_DN13_c0_g1	0.272051	3.98619	1.33868	0.247267	0.702812	-0.0999369	3.98619	0.117473	0.731792	0.763603	0.551483	3.98619	2.73697	0.0980506	0.999594
TRINITY_DN5638_c0_g1	0.26887	5.90482	1.3235	0.249965	0.704028	0.184813	5.90482	0.318724	0.572375	0.743837	0.399753	5.90482	1.12834	0.288129	0.999594
TRINITY_DN32242_c0_g1	0.0303113	1.64452	0.00443854	0.946882	0.903183	0.420293	1.64442	0.465846	0.494904	0.707737	-0.488238	1.64442	0.48715	0.485201	0.999594
TRINITY_DN340_c1_g1	-0.119838	3.10054	0.115911	0.733512	0.870888	-0.336421	3.10057	0.467759	0.49402	0.707737	0.0666124	3.10057	0.0143405	0.90468	0.999594
TRINITY_DN6677_c0_g1	0.104312	8.86412	0.279082	0.597304	0.834202	0.179822	8.86412	0.472158	0.491996	0.707737	-0.0457824	8.86412	0.0235605	0.878009	0.999594
TRINITY_DN25388_c0_g1	0.260167	4.9591	1.26981	0.259803	0.709606	0.0361747	4.9591	0.0131152	0.908824	0.787369	0.543286	4.9591	2.23231	0.135152	0.999594
TRINITY_DN172463_c0_g1	0.287602	2.30449	1.26829	0.260087	0.709606	0.224351	2.30452	0.388012	0.533346	0.7233	0.390703	2.30452	0.89554	0.34398	0.999594
TRINITY_DN10839_c0_g3	0.334268	0.808171	1.28479	0.257011	0.709606	0.271967	0.808254	0.42336	0.515265	0.716195	0.362788	0.808254	0.588996	0.442808	0.999594
TRINITY_DN70711_c0_g3	-0.108623	4.89566	0.241527	0.623105	0.837089	-0.2094	4.89565	0.456273	0.499371	0.711844	0.0497708	4.89565	0.020031	0.88745	0.999594
TRINITY_DN24749_c0_g2	0.255283	6.4222	0.864915	0.352367	0.724655	0.252039	6.4222	0.449979	0.502345	0.713802	0.347977	6.4222	0.649306	0.420361	0.999594
TRINITY_DN2738_c1_g1	0.0731589	5.02126	0.0666064	0.796343	0.891191	0.255841	5.02126	0.446035	0.504224	0.714198	-0.120849	5.02126	0.0766409	0.781902	0.999594
TRINITY_DN33044_c0_g1	-0.0768117	3.98739	0.153925	0.694812	0.857893	-0.181805	3.98739	0.437489	0.508337	0.715481	0.0698836	3.98739	0.0503316	0.822487	0.999594
TRINITY_DN46745_c0_g3	-0.0445428	2.69882	0.00724959	0.932146	0.899921	-0.442343	2.69883	0.428329	0.51281	0.716195	0.0111321	2.69883	0.00021503	0.9883	0.999594
TRINITY_DN54749_c1_g1	-0.22578	1.95804	0.301913	0.582686	0.829451	-0.377974	1.95812	0.426627	0.513649	0.716195	-0.120741	1.95812	0.0343887	0.852882	0.999594
TRINITY_DN27438_c0_g1	0.00621016	5.71156	0.00066139	0.979483	0.905588	0.216165	5.71156	0.42507	0.514418	0.716195	-0.261905	5.71156	0.483146	0.487001	0.999594
TRINITY_DN5055_c3_g1	0.260444	5.47563	0.786454	0.375174	0.724655	0.266319	5.47564	0.415256	0.519314	0.717353	0.240391	5.47564	0.25751	0.611836	0.999594
TRINITY_DN187721_c0_g1	0.129617	1.63966	0.222795	0.636918	0.837089	0.243242	1.63977	0.410706	0.521612	0.718303	-0.0604196	1.63977	0.0200756	0.887326	0.999594
TRINITY_DN9125_c0_g1	0.186059	4.1083	0.738748	0.390062	0.724655	0.183549	4.1083	0.397892	0.52818	0.721323	0.112801	4.1083	0.116042	0.733368	0.999594
TRINITY_DN38368_c1_g2	0.22521	4.69343	0.244475	0.620993	0.837089	0.385538	4.69341	0.396978	0.528654	0.721323	0.121601	4.69341	0.0301005	0.862262	0.999594
TRINITY_DN12641_c0_g1	-0.254411	5.64579	0.724604	0.394638	0.724655	-0.266376	5.6458	0.397557	0.528354	0.721323	-0.209568	5.6458	0.192639	0.660729	0.999594
TRINITY_DN69889_c0_g3	-0.376414	0.206562	1.03161	0.309782	0.724655	-0.182673	0.206781	0.147979	0.700474	0.7543	-0.693899	0.206781	1.84247	0.174661	0.999594
TRINITY_DN5702_c0_g3	0.285919	3.45245	0.785154	0.37557	0.724655	0.170716	3.45245	0.161464	0.687812	0.752504	0.265999	3.45245	0.301262	0.583092	0.999594
TRINITY_DN23559_c2_g1	0.224426	3.76507	0.750799	0.386223	0.724655	0.147977	3.76508	0.175388	0.675367	0.751116	0.228084	3.76508	0.320166	0.571508	0.999594
TRINITY_DN2221_c0_g1	-0.691239	1.40124	0.916429	0.338414	0.724655	-0.196531	1.40143	0.0398021	0.841868	0.777116	-1.26132	1.40143	1.2929	0.255515	0.999594
TRINITY_DN147254_c0_g1	0.415122	0.182398	0.774565	0.378808	0.724655	0.0107144	0.182947	0.00036299	0.984799	0.804989	0.386763	0.182947	0.415758	0.519061	0.999594
TRINITY_DN8653_c0_g1	0.185942	5.97116	0.82545	0.363591	0.724655	0.148885	5.97116	0.278316	0.597807	0.744226	0.290892	5.97116	0.808091	0.368685	0.999594
TRINITY_DN10389_c0_g1	0.178335	4.89661	0.84273	0.358617	0.724655	0.0865879	4.89661	0.101351	0.750214	0.765573	0.27248	4.89661	0.767655	0.380943	0.999594
TRINITY_DN13923_c0_g1	0.261029	2.5189	0.714373	0.397996	0.724655	0.0769694	2.51889	0.036328	0.84884	0.777116	0.713535	2.51889	2.31535	0.128102	0.999594
TRINITY_DN8899_c1_g1	0.339895	5.28309	0.76331	0.382295	0.724655	0.255783	5.28309	0.235577	0.627419	0.749318	0.628842	5.28309	1.06206	0.302746	0.999594
TRINITY_DN1435_c0_g2	0.165993	8.79987	0.809995	0.368122	0.724655	0.144918	8.79987	0.373879	0.540898	0.725541	0.105736	8.79987	0.152561	0.6961	0.999594
TRINITY_DN168264_c0_g1	0.200502	2.50059	0.912605	0.339424	0.724655	0.162657	2.50057	0.297957	0.585166	0.743837	0.247296	2.50057	0.532392	0.465603	0.999594
TRINITY_DN3152_c0_g3	0.15811	6.00617	0.760751	0.383094	0.724655	0.140386	6.00617	0.301998	0.582633	0.743837	0.185105	6.00617	0.401649	0.526239	0.999594
TRINITY_DN14531_c0_g1	0.240528	5.0028	0.783124	0.376188	0.724655	-0.065296	5.00281	0.0348594	0.851891	0.777116	0.429292	5.00281	1.14891	0.283777	0.999594
TRINITY_DN11201_c0_g2	0.606192	1.70913	0.965047	0.325918	0.724655	0.28262	1.70909	0.124394	0.724317	0.761073	1.67578	1.70909	3.01116	0.082693	0.999594
TRINITY_DN2187_c0_g1	0.138333	5.30368	0.72016	0.396091	0.724655	0.0958888	5.30368	0.174635	0.676025	0.751116	0.175466	5.30368	0.448962	0.502829	0.999594
TRINITY_DN58553_c0_g1	0.276944	2.33811	0.880143	0.348163	0.724655	-0.0304197	2.33812	0.00572475	0.939688	0.795781	0.695824	2.33812	2.26338	0.132464	0.999594
TRINITY_DN86356_c1_g1	0.251401	1.80242	0.7338	0.391654	0.724655	-0.114188	1.80247	0.083869	0.772121	0.772979	0.570101	1.80247	1.61937	0.20318	0.999594
TRINITY_DN6514_c1_g1	0.33934	1.592	1.05975	0.303271	0.724655	0.219064	1.59191	0.234007	0.628568	0.749318	0.620822	1.59191	1.41389	0.234412	0.999594
TRINITY_DN1945_c0_g2	0.288148	5.0667	1.11648	0.290678	0.724655	0.0352742	5.0667	0.0102186	0.919481	0.79352	0.410305	5.0667	1.05282	0.304858	0.999594
TRINITY_DN24746_c0_g1	0.187446	8.28699	0.756611	0.384391	0.724655	0.148828	8.28699	0.240923	0.62354	0.749318	0.236186	8.28699	0.462471	0.496471	0.999594
TRINITY_DN183729_c3_g1	0.395929	1.51537	0.711682	0.398886	0.724655	-0.182022	1.51547	0.0830252	0.773239	0.772979	0.843959	1.51547	1.35254	0.244835	0.999594
TRINITY_DN3731_c0_g1	0.40874	6.31185	1.19227	0.274872	0.724655	0.0336212	6.31185	0.00436382	0.947331	0.795781	0.899246	6.31185	2.30244	0.129171	0.999594
TRINITY_DN44725_c1_g1	0.392883	1.47765	0.822356	0.364492	0.724655	0.127248	1.47769	0.0446335	0.832679	0.777116	0.772626	1.47769	1.226	0.268187	0.999594
TRINITY_DN31785_c2_g1	0.36824	2.29797	0.729185	0.393147	0.724655	0.0832887	2.29799	0.0192817	0.889562	0.778926	0.698485	2.29799	1.01619	0.313424	0.999594
TRINITY_DN3355_c0_g2	0.362741	0.282541	0.914066	0.339038	0.724655	0.0771002	0.282571	0.0224595	0.880871	0.778926	0.501245	0.282571	0.757389	0.384147	0.999594
TRINITY_DN2171_c0_g1	0.224329	5.39405	1.14679	0.284222	0.724655	0.0740605	5.39406	0.0652104	0.798443	0.777116	0.383062	5.39406	1.32621	0.24948	0.999594
TRINITY_DN35599_c0_g1	0.376131	1.49119	0.855747	0.354931	0.724655	0.267645	1.49122	0.235423	0.627531	0.749318	0.348878	1.49122	0.308792	0.578422	0.999594
TRINITY_DN62260_c0_g1	0.0377593	4.03483	0.0115047	0.914583	0.899921	0.295028	4.03484	0.372762	0.541502	0.725541	-0.280946	4.03484	0.261428	0.609141	0.999594
TRINITY_DN2738_c0_g1	-0.0104263	7.55976	0.00114008	0.973064	0.905588	0.250505	7.55976	0.37757	0.538907	0.725541	-0.323664	7.55976	0.487896	0.484868	0.999594
TRINITY_DN75393_c0_g1	0.104963	6.64088	0.125649	0.722987	0.865816	0.24442	6.64088	0.359989	0.548513	0.730546	-0.0326724	6.64088	0.00494256	0.943952	0.999594
TRINITY_DN5240_c0_g1	0.0632746	6.99387	0.0707553	0.79024	0.888428	0.198977	6.99387	0.360017	0.548497	0.730546	-0.109372	6.99387	0.0838685	0.772122	0.999594
TRINITY_DN7532_c0_g1	-0.208314	3.63855	0.239536	0.624541	0.837089	-0.346561	3.63856	0.347023	0.555803	0.738053	-0.179704	3.63856	0.0734462	0.786384	0.999594
TRINITY_DN143470_c0_g1	0.238489	4.42642	0.620309	0.430932	0.73898	0.186183	4.42642	0.201251	0.653713	0.749318	0.210915	4.42642	0.197545	0.65671	0.999594
TRINITY_DN132526_c0_g1	0.224494	1.04294	0.65617	0.417915	0.73898	-0.0934972	1.04303	0.0632835	0.80138	0.777116	0.45417	1.04303	1.19817	0.273689	0.999594
TRINITY_DN4745_c0_g1	0.339042	5.43965	0.631019	0.426982	0.73898	0.193292	5.43965	0.155954	0.692909	0.752504	0.203742	5.43965	0.132533	0.71582	0.999594
TRINITY_DN34366_c0_g1	0.210897	3.40221	0.652389	0.41926	0.73898	0.0695294	3.40221	0.0365305	0.848424	0.777116	0.335011	3.40221	0.649744	0.420204	0.999594
TRINITY_DN141082_c0_g1	0.33055	0.216708	0.617734	0.43189	0.73898	0.0479218	0.217015	0.00739545	0.931469	0.795781	0.38115	0.217015	0.380727	0.537214	0.999594
TRINITY_DN35930_c0_g1	0.149767	6.68102	0.634244	0.425803	0.73898	0.0411337	6.68102	0.0260874	0.871687	0.778926	0.215872	6.68102	0.550341	0.458178	0.999594
TRINITY_DN191201_c0_g1	0.533387	4.1038	0.643245	0.422538	0.73898	0.161587	4.10378	0.0325025	0.856929	0.778698	1.42467	4.10378	1.78741	0.181242	0.999594
TRINITY_DN18460_c1_g1	0.454697	3.50587	0.666619	0.414233	0.73898	0.111577	3.50586	0.0208463	0.885199	0.778926	0.793257	3.50586	0.781706	0.37662	0.999594
TRINITY_DN2738_c0_g2	0.220364	4.36183	0.627498	0.428274	0.73898	0.21494	4.36184	0.30036	0.583657	0.743837	0.216901	4.36184	0.233507	0.628935	0.999594
TRINITY_DN22925_c0_g1	0.1211	6.14377	0.242116	0.622682	0.837089	0.194768	6.14377	0.317462	0.573137	0.743837	0.0185162	6.14377	0.00220472	0.962549	0.999594
TRINITY_DN3204_c0_g1	0.21951	6.73472	0.460136	0.49756	0.773768	0.253492	6.73473	0.311482	0.576772	0.743837	0.207011	6.73473	0.158212	0.690808	0.999594
TRINITY_DN30820_c0_g1	-0.0399841	7.23999	0.0086773	0.925783	0.899921	0.295471	7.23999	0.311179	0.576958	0.743837	-0.486347	7.23999	0.653775	0.418766	0.999594
TRINITY_DN292377_c0_g1	0.0634904	4.07851	0.0561252	0.812728	0.891191	0.19929	4.07852	0.299015	0.584501	0.743837	-0.058513	4.07852	0.0198403	0.887984	0.999594
TRINITY_DN20606_c1_g1	-0.399056	0.790117	0.333689	0.563495	0.818554	-0.501309	0.789915	0.332285	0.564317	0.743837	0.645509	0.789915	0.408479	0.522742	0.999594
TRINITY_DN72610_c0_g1	0.197748	1.13071	0.13201	0.716357	0.865816	0.417832	1.13074	0.30828	0.578738	0.743837	-0.11478	1.13074	0.0180361	0.893167	0.999594
TRINITY_DN50434_c0_g1	0.0910547	1.07108	0.0597266	0.806929	0.891191	-0.282268	1.07124	0.304114	0.581315	0.743837	0.601309	1.07124	1.05867	0.30352	0.999594
TRINITY_DN13907_c0_g1	0.0180218	3.29366	0.00657768	0.93536	0.899921	-0.170855	3.29364	0.308847	0.578389	0.743837	0.280438	3.29364	0.643761	0.422352	0.999594
TRINITY_DN110545_c0_g1	0.150417	4.50622	0.184282	0.667719	0.844174	0.25753	4.50623	0.30072	0.583431	0.743837	0.119611	4.50623	0.0495376	0.82387	0.999594
TRINITY_DN43799_c0_g1	0.370555	3.37706	0.142884	0.70543	0.865816	0.679775	3.377	0.287017	0.592138	0.744226	-0.0391654	3.377	0.00073193	0.978417	0.999594
TRINITY_DN210440_c0_g1	0.0845366	0.63175	0.055087	0.814437	0.891191	0.259345	0.63176	0.264337	0.607156	0.744226	-0.162738	0.63176	0.0832153	0.772987	0.999594
TRINITY_DN4021_c0_g1	-0.0989996	5.52821	0.214643	0.643152	0.837089	0.147847	5.5282	0.266963	0.605377	0.744226	-0.421402	5.5282	1.68883	0.193756	0.999594
TRINITY_DN15944_c0_g1	0.157807	8.57696	0.483345	0.486911	0.76199	0.166691	8.57696	0.286748	0.592312	0.744226	0.0884968	8.57696	0.061945	0.803448	0.999594
TRINITY_DN2927_c0_g1	0.00945842	4.43883	0.00213515	0.963145	0.905588	-0.142238	4.43883	0.268906	0.604067	0.744226	0.294598	4.43883	0.885709	0.346643	0.999594
TRINITY_DN41546_c0_g1	0.0201566	7.53392	0.0138944	0.906167	0.899921	0.121753	7.53392	0.270992	0.602667	0.744226	-0.08233	7.53392	0.0956026	0.757172	0.999594
TRINITY_DN18913_c0_g2	0.144961	3.45448	0.293666	0.587881	0.831284	-0.185244	3.4545	0.266606	0.605617	0.744226	0.451513	3.4545	1.21614	0.270119	0.999594
TRINITY_DN53482_c0_g1	0.155588	0.746553	0.150122	0.698419	0.859412	-0.297696	0.746576	0.290406	0.58996	0.744226	0.647055	0.746576	1.06326	0.302472	0.999594
TRINITY_DN496_c3_g2	0.140213	8.57319	0.23911	0.62485	0.837089	0.206686	8.57319	0.278997	0.59736	0.744226	0.132107	8.57319	0.0871253	0.767864	0.999594
TRINITY_DN220_c1_g1	0.129348	6.77975	0.488009	0.484817	0.76199	0.135892	6.77975	0.276263	0.599161	0.744226	0.151443	6.77975	0.26262	0.608326	0.999594
TRINITY_DN3355_c0_g1	0.00730606	8.06292	0.00095679	0.975324	0.905588	0.171904	8.06292	0.284997	0.593444	0.744226	-0.176416	8.06292	0.231887	0.630128	0.999594
TRINITY_DN296284_c0_g1	0.0841585	2.96832	0.0157587	0.900101	0.899921	0.479479	2.96833	0.269064	0.60396	0.744226	-0.414508	2.96833	0.155809	0.693045	0.999594
TRINITY_DN41546_c0_g4	-0.241154	3.20393	0.100494	0.751238	0.878336	-0.51507	3.20394	0.261181	0.60931	0.74482	0.980705	3.20394	0.706599	0.400575	0.999594
TRINITY_DN20082_c0_g1	0.0087683	4.14526	0.00104525	0.974209	0.905588	-0.188961	4.14524	0.257002	0.612187	0.746292	0.333881	4.14524	0.615598	0.432688	0.999594
TRINITY_DN21769_c0_g1	0.231535	4.99679	0.529939	0.466632	0.749576	0.225533	4.9968	0.254137	0.614177	0.746678	0.208418	4.9968	0.165539	0.684108	0.999594
TRINITY_DN74782_c0_g1	0.0753483	4.29149	0.0484829	0.825724	0.892576	0.215992	4.2915	0.208828	0.647688	0.749318	-0.0581543	4.2915	0.0116483	0.914053	0.999594
TRINITY_DN4025_c0_g1	-0.189964	4.43617	0.428465	0.512743	0.785334	-0.174392	4.43618	0.19838	0.656031	0.749318	-0.0877254	4.43618	0.039008	0.843433	0.999594
TRINITY_DN88865_c0_g1	0.0626836	3.15366	0.0353128	0.850942	0.899921	0.203152	3.15367	0.202651	0.65259	0.749318	-0.0443783	3.15367	0.00742111	0.93135	0.999594
TRINITY_DN4335_c0_g1	0.11297	8.72213	0.213683	0.643896	0.837089	0.152669	8.72213	0.202583	0.652644	0.749318	0.110501	8.72213	0.0812767	0.775575	0.999594
TRINITY_DN149010_c0_g1	0.217991	6.61105	0.316537	0.573697	0.827162	0.240974	6.61105	0.227217	0.633595	0.749318	0.407456	6.61105	0.490278	0.483803	0.999594
TRINITY_DN15866_c0_g1	0.157242	1.03058	0.0798234	0.777537	0.888428	-0.337356	1.03087	0.197612	0.656655	0.749318	0.977413	1.03087	1.22955	0.267494	0.999594
TRINITY_DN23516_c0_g2	0.278788	2.30238	0.337042	0.561542	0.818061	-0.306911	2.30239	0.223609	0.636304	0.749318	0.760763	2.30239	1.04182	0.307399	0.999594
TRINITY_DN93864_c0_g1	-0.239696	1.52477	0.171235	0.679016	0.852082	-0.374358	1.52483	0.209987	0.646778	0.749318	-0.0496083	1.52483	0.00289107	0.957119	0.999594
TRINITY_DN1048_c0_g1	0.0910454	2.03018	0.117002	0.732309	0.870888	0.180383	2.03024	0.24372	0.621532	0.749318	-0.0779327	2.03024	0.0357549	0.850023	0.999594
TRINITY_DN24684_c1_g2	0.491407	1.65482	0.573264	0.448965	0.749576	0.349471	1.65478	0.226998	0.633759	0.749318	0.247299	1.65478	0.0895721	0.764722	0.999594
TRINITY_DN3732_c0_g1	-0.119404	4.44667	0.221694	0.637753	0.837089	-0.171013	4.44666	0.228588	0.632573	0.749318	-0.0220504	4.44666	0.00295538	0.956646	0.999594
TRINITY_DN2254_c0_g1	0.097243	6.81946	0.33792	0.561032	0.818061	0.109063	6.81946	0.214226	0.643475	0.749318	0.0906857	6.81946	0.113727	0.735941	0.999594
TRINITY_DN4741_c0_g1	-0.123669	5.17525	0.529214	0.466938	0.749576	-0.115026	5.17524	0.22798	0.633025	0.749318	-0.128394	5.17524	0.221485	0.637911	0.999594
TRINITY_DN6181_c0_g1	0.0891356	0.85316	0.0839377	0.77203	0.888428	0.204128	0.853143	0.22284	0.636885	0.749318	-0.0852012	0.853143	0.0308133	0.860657	0.999594
TRINITY_DN5233_c0_g4	0.0326283	1.06016	0.00619784	0.93725	0.899921	0.26389	1.06035	0.208065	0.648289	0.749318	-0.269922	1.06035	0.169639	0.680433	0.999594
TRINITY_DN5222_c0_g2	0.00565834	2.13494	0.00012164	0.9912	0.907056	-0.308362	2.13502	0.225167	0.635131	0.749318	1.06536	2.13502	1.96919	0.160534	0.999594
TRINITY_DN18460_c0_g1	-0.123409	7.76075	0.561863	0.453511	0.749576	-0.105719	7.76075	0.208615	0.647855	0.749318	-0.127894	7.76075	0.237281	0.626177	0.999594
TRINITY_DN4389_c0_g1	0.0764935	6.92306	0.0780661	0.779936	0.888428	0.16461	6.92307	0.204068	0.651457	0.749318	0.056568	6.92307	0.018485	0.891853	0.999594
TRINITY_DN132357_c0_g2	0.0542579	4.3756	0.106523	0.744138	0.878336	0.109149	4.37559	0.218644	0.640075	0.749318	0.00219228	4.37559	6.8207e-05	0.993411	0.999594
TRINITY_DN38368_c0_g1	-0.158587	6.53874	0.55943	0.45449	0.749576	-0.113414	6.53874	0.143999	0.704337	0.7543	-0.20476	6.53874	0.365734	0.545339	0.999594
TRINITY_DN1279_c0_g2	-0.427763	3.3885	0.587799	0.443272	0.749576	-0.125278	3.38845	0.0260276	0.871833	0.778926	-0.815913	3.38845	0.867246	0.351719	0.999594
TRINITY_DN6506_c0_g1	-0.165421	5.1563	0.573255	0.448968	0.749576	0.113474	5.1563	0.153869	0.694865	0.752504	-0.520071	5.1563	2.52139	0.112312	0.999594
TRINITY_DN644_c0_g1	-0.145815	8.81583	0.565185	0.452179	0.749576	-0.102278	8.81583	0.176504	0.674395	0.751116	-0.282807	8.81583	1.05276	0.304872	0.999594
TRINITY_DN10839_c0_g1	0.258896	4.54873	0.552223	0.457411	0.749576	0.214622	4.54875	0.193373	0.660124	0.751116	0.26837	4.54875	0.230155	0.631409	0.999594
TRINITY_DN218727_c0_g1	0.220907	2.42357	0.528546	0.467219	0.749576	-0.0281507	2.42357	0.00455552	0.946188	0.795781	0.42	2.42357	0.780198	0.377081	0.999594
TRINITY_DN10951_c0_g1	0.134106	7.90835	0.550826	0.457981	0.749576	-0.0775635	7.90835	0.102116	0.749305	0.765573	0.379006	7.90835	1.85759	0.172903	0.999594
TRINITY_DN58412_c0_g1	-0.0956214	2.89187	0.0541272	0.816031	0.891191	-0.199228	2.89187	0.188887	0.663845	0.751116	-0.259644	2.89187	0.257152	0.612083	0.999594
TRINITY_DN22033_c1_g3	-0.0126012	1.29098	0.00078428	0.977658	0.905588	0.23244	1.29102	0.180477	0.670963	0.751116	-0.229111	1.29102	0.131771	0.716603	0.999594
TRINITY_DN5600_c0_g2	0.0757018	7.4562	0.127265	0.721285	0.865816	0.12309	7.4562	0.170717	0.679476	0.751116	0.0287696	7.4562	0.0071694	0.932522	0.999594
TRINITY_DN3598_c0_g1	0.128871	6.07437	0.367053	0.544615	0.807321	0.128171	6.07437	0.183953	0.667998	0.751116	0.152125	6.07437	0.198357	0.65605	0.999594
TRINITY_DN10149_c1_g4	0.0431628	2.18016	0.0239999	0.876885	0.899921	0.146865	2.18016	0.169995	0.680116	0.751116	-0.173066	2.18016	0.188977	0.663769	0.999594
TRINITY_DN6338_c0_g1	0.116553	4.49231	0.0737243	0.785989	0.888428	0.259799	4.49231	0.189532	0.663307	0.751116	-0.0262623	4.49231	0.00148795	0.96923	0.999594
TRINITY_DN24959_c0_g1	0.0941146	3.68468	0.114244	0.735364	0.871046	0.167431	3.68468	0.182033	0.669632	0.751116	-0.0035149	3.68468	6.1888e-05	0.993723	0.999594
TRINITY_DN8777_c1_g1	0.0666275	4.02581	0.0337538	0.854231	0.899921	-0.209114	4.02582	0.180529	0.670919	0.751116	0.23376	4.02582	0.174333	0.676289	0.999594
TRINITY_DN2471_c0_g1	0.0072438	3.6419	0.00047181	0.98267	0.905588	-0.167696	3.64191	0.15937	0.689738	0.752504	-0.0045486	3.64191	9.1796e-05	0.992356	0.999594
TRINITY_DN58120_c0_g1	0.193784	6.82711	0.37601	0.539747	0.80245	0.173095	6.82711	0.157076	0.691863	0.752504	0.310484	6.82711	0.383699	0.53563	0.999594
TRINITY_DN4888_c0_g1	-0.0405222	5.46076	0.0706835	0.790344	0.888428	-0.0844921	5.46076	0.155077	0.69373	0.752504	-0.0030507	5.46076	0.00015701	0.990002	0.999594
TRINITY_DN272_c1_g1	0.0144687	5.35347	0.00388334	0.950311	0.903183	0.108656	5.35348	0.158633	0.690418	0.752504	-0.198274	5.35348	0.411472	0.521223	0.999594
TRINITY_DN76962_c0_g2	-0.207705	4.7492	0.307134	0.579444	0.827591	-0.191389	4.74921	0.145425	0.702946	0.7543	-0.0503878	4.74921	0.00782575	0.929508	0.999594
TRINITY_DN8266_c0_g2	0.0583801	3.68728	0.00522286	0.942388	0.903143	-0.420345	3.68731	0.14175	0.706548	0.7543	0.333669	3.68731	0.0690626	0.792707	0.999594
TRINITY_DN15497_c0_g3	0.174428	6.22286	0.384676	0.535111	0.800689	0.147761	6.22286	0.139923	0.708358	0.7543	0.235711	6.22286	0.271479	0.602342	0.999594
TRINITY_DN69464_c2_g1	0.475099	1.53389	0.435398	0.509352	0.784883	0.376099	1.53372	0.141215	0.707076	0.7543	0.578125	1.53372	0.250372	0.616813	0.999594
TRINITY_DN18240_c0_g1	-0.0452472	6.6631	0.0138124	0.906443	0.899921	0.180271	6.6631	0.136682	0.711602	0.755951	-0.254972	6.6631	0.211504	0.645591	0.999594
TRINITY_DN183583_c0_g1	-0.141652	0.377478	0.0718874	0.788608	0.888428	0.203948	0.377681	0.130514	0.717899	0.758484	-0.60338	0.377681	0.825433	0.363597	0.999594
TRINITY_DN100606_c0_g1	0.149992	4.13021	0.0720033	0.788442	0.888428	0.253499	4.13022	0.129499	0.718952	0.758484	-0.135356	4.13022	0.0285587	0.865802	0.999594
TRINITY_DN3245_c0_g1	0.106429	5.23991	0.353713	0.552019	0.813539	0.0908626	5.23991	0.12937	0.719086	0.758484	0.116455	5.23991	0.163473	0.685979	0.999594
TRINITY_DN40720_c0_g1	0.0215446	2.87582	0.0095458	0.922168	0.899921	-0.0997686	2.8758	0.122202	0.726659	0.761073	0.323375	2.8758	0.98022	0.322144	0.999594
TRINITY_DN427_c1_g1	-0.144576	5.80087	0.208904	0.647628	0.837089	-0.157224	5.80088	0.123086	0.725711	0.761073	-0.120563	5.80088	0.0563189	0.812412	0.999594
TRINITY_DN79796_c0_g1	0.215117	3.45132	0.49795	0.480402	0.76199	0.0265162	3.45133	0.00397116	0.949753	0.795781	0.354211	3.45133	0.542393	0.461443	0.999594
TRINITY_DN113814_c0_g1	0.271032	5.6368	0.467402	0.494185	0.770883	0.185487	5.6368	0.115282	0.734209	0.763603	0.507266	5.6368	0.648342	0.420706	0.999594
TRINITY_DN27334_c0_g3	0.0681021	1.46784	0.0505208	0.82216	0.891328	0.146395	1.4678	0.116537	0.732821	0.763603	-0.0108901	1.4678	0.00050213	0.982122	0.999594
TRINITY_DN7047_c1_g1	-0.0084447	9.41784	0.00052551	0.981711	0.905588	0.159254	9.41784	0.111358	0.738603	0.763772	-0.116123	9.41784	0.0456713	0.830774	0.999594
TRINITY_DN125889_c0_g1	0.122826	3.82738	0.188088	0.664513	0.84401	0.128071	3.82739	0.107328	0.743207	0.763772	0.196632	3.82739	0.193219	0.660251	0.999594
TRINITY_DN22010_c0_g1	-0.050117	4.42208	0.0158015	0.899966	0.899921	0.180388	4.42208	0.109468	0.74075	0.763772	-0.315758	4.42208	0.259901	0.610188	0.999594
TRINITY_DN700_c0_g1	-0.0193643	3.7482	0.00826221	0.927575	0.899921	-0.0978125	3.74822	0.108911	0.741387	0.763772	0.0209593	3.74822	0.00390102	0.950198	0.999594
TRINITY_DN10035_c0_g4	0.159738	5.78712	0.0371236	0.847214	0.899921	0.355001	5.78712	0.112961	0.736798	0.763772	0.285812	5.78712	0.0554766	0.813794	0.999594
TRINITY_DN67627_c1_g1	-0.0522297	3.24481	0.00985422	0.920925	0.899921	-0.237494	3.24484	0.106089	0.744642	0.763772	0.357128	3.24484	0.183519	0.668367	0.999594
TRINITY_DN13014_c1_g1	-0.135611	4.28425	0.213047	0.644389	0.837089	-0.124088	4.28424	0.100237	0.751545	0.765573	-0.011125	4.28424	0.00062321	0.980084	0.999594
TRINITY_DN237863_c0_g1	0.205504	3.15033	0.246514	0.61954	0.837089	0.173299	3.15036	0.0961651	0.756481	0.768236	0.441388	3.15036	0.469702	0.493124	0.999594
TRINITY_DN24050_c0_g1	0.078516	5.1876	0.062873	0.802011	0.891191	0.131638	5.1876	0.0952523	0.757603	0.768236	-0.0643177	5.1876	0.0175579	0.894584	0.999594
TRINITY_DN135729_c0_g1	0.0395722	3.64403	0.00873237	0.925548	0.899921	0.164739	3.64405	0.0874116	0.767494	0.772979	-0.214608	3.64405	0.115408	0.734069	0.999594
TRINITY_DN7800_c0_g1	0.0556965	6.21429	0.104253	0.746784	0.878336	0.0633047	6.21429	0.07874	0.779012	0.772979	0.130496	6.21429	0.256589	0.612474	0.999594
TRINITY_DN8204_c1_g1	0.120556	1.26823	0.093511	0.75976	0.88141	-0.157285	1.2684	0.0821332	0.774427	0.772979	0.345254	1.2684	0.308199	0.578788	0.999594
TRINITY_DN864_c0_g2	-0.0266532	8.205	0.00896685	0.924558	0.899921	0.107386	8.205	0.0833048	0.772868	0.772979	-0.119248	8.205	0.0793274	0.778211	0.999594
TRINITY_DN153185_c0_g1	-0.0558339	0.135344	0.00983169	0.921015	0.899921	-0.220347	0.13545	0.0837657	0.772258	0.772979	-0.118361	0.13545	0.019683	0.888426	0.999594
TRINITY_DN66020_c1_g1	0.492872	1.63095	0.299676	0.584086	0.829451	-0.349383	1.63096	0.0809446	0.776021	0.772979	0.971076	1.63096	0.466299	0.494695	0.999594
TRINITY_DN6045_c0_g2	-0.0490161	8.1759	0.0592854	0.807629	0.891191	0.0781792	8.1759	0.0783067	0.779605	0.772979	-0.210722	8.1759	0.440821	0.506726	0.999594
TRINITY_DN7133_c0_g1	-0.164395	5.73884	0.292333	0.588729	0.831284	-0.119807	5.73884	0.0805216	0.776592	0.772979	-0.152625	5.73884	0.101617	0.749898	0.999594
TRINITY_DN38270_c0_g2	-0.0141654	2.64968	0.00060239	0.980419	0.905588	-0.218798	2.64961	0.0757543	0.783136	0.774758	0.492425	2.64961	0.291445	0.589296	0.999594
TRINITY_DN18994_c0_g1	-0.0976171	5.48315	0.213014	0.644415	0.837089	-0.0717719	5.48315	0.0653765	0.798192	0.777116	-0.205507	5.48315	0.418431	0.517721	0.999594
TRINITY_DN11422_c3_g1	-0.164375	2.44458	0.0992191	0.752769	0.878336	-0.145085	2.44465	0.0445098	0.832908	0.777116	0.126296	2.44465	0.0258959	0.872155	0.999594
TRINITY_DN40124_c0_g1	-0.0283351	7.36358	0.0131398	0.908739	0.899921	0.0766053	7.36358	0.0493499	0.824198	0.777116	-0.140275	7.36358	0.127979	0.720537	0.999594
TRINITY_DN6205_c0_g1	0.211643	4.50695	0.384126	0.535403	0.800689	0.106163	4.50697	0.04997	0.823116	0.777116	0.427752	4.50697	0.613546	0.433456	0.999594
TRINITY_DN53987_c0_g1	-0.104603	3.93729	0.0274488	0.868411	0.899921	0.149008	3.93733	0.0350779	0.851433	0.777116	-0.299294	3.93733	0.109413	0.740814	0.999594
TRINITY_DN6946_c0_g1	-0.0334105	5.45045	0.0139918	0.90584	0.899921	0.0947487	5.45045	0.0573357	0.810758	0.777116	-0.195139	5.45045	0.188369	0.664278	0.999594
TRINITY_DN4335_c1_g2	0.0152295	2.80453	0.00119961	0.97237	0.905588	-0.112986	2.80452	0.0459131	0.830334	0.777116	-0.119359	2.80452	0.0405958	0.84032	0.999594
TRINITY_DN82279_c0_g1	0.134878	1.00872	0.173024	0.677439	0.852082	0.100174	1.00883	0.047911	0.826739	0.777116	0.222808	1.00883	0.181944	0.669708	0.999594
TRINITY_DN17200_c0_g2	-0.0411516	5.17703	0.012715	0.91022	0.899921	-0.120637	5.17704	0.0555547	0.813665	0.777116	0.119578	5.17704	0.0420918	0.837445	0.999594
TRINITY_DN8653_c0_g2	-0.153203	3.70886	0.0592717	0.807651	0.891191	0.22241	3.70888	0.0656449	0.797787	0.777116	-0.647372	3.70888	0.432994	0.510524	0.999594
TRINITY_DN3470_c0_g1	-0.121727	7.02279	0.169293	0.680741	0.852137	0.0895573	7.02278	0.0568473	0.81155	0.777116	-0.331172	7.02278	0.603572	0.437219	0.999594
TRINITY_DN22002_c0_g1	0.178723	3.28441	0.272921	0.601379	0.837089	0.110615	3.28441	0.0533348	0.817359	0.777116	0.202521	3.28441	0.13718	0.711101	0.999594
TRINITY_DN9563_c0_g1	-0.0406881	3.72684	0.00866572	0.925832	0.899921	0.151296	3.72686	0.0683057	0.79382	0.777116	-0.193037	3.72686	0.085789	0.7696	0.999594
TRINITY_DN36277_c0_g1	-0.127133	3.37641	0.188125	0.664482	0.84401	-0.0762378	3.37641	0.0351909	0.851196	0.777116	-0.12187	3.37641	0.0698585	0.791543	0.999594
TRINITY_DN6334_c0_g1	0.0594478	5.97129	0.0783595	0.779533	0.888428	-0.0555891	5.97129	0.0363178	0.848861	0.777116	0.269092	5.97129	0.651157	0.419699	0.999594
TRINITY_DN203_c0_g1	0.174037	4.16227	0.263735	0.607566	0.837089	0.0887592	4.16226	0.0426283	0.836427	0.777116	0.093149	4.16226	0.0362912	0.848915	0.999594
TRINITY_DN37778_c0_g1	-0.0216437	5.11712	0.017582	0.894512	0.899921	-0.0453393	5.11711	0.040653	0.840209	0.777116	0.0587308	5.11711	0.0526769	0.818469	0.999594
TRINITY_DN4361_c1_g1	0.00256452	6.20183	0.00023345	0.98781	0.905588	-0.0580736	6.20183	0.063691	0.800754	0.777116	0.0262902	6.20183	0.0101074	0.919919	0.999594
TRINITY_DN28917_c0_g1	0.0353848	4.26181	0.0192195	0.889739	0.899921	0.0739651	4.26182	0.0443362	0.833229	0.777116	-0.0721475	4.26182	0.0327253	0.856445	0.999594
TRINITY_DN3835_c0_g1	-0.0129578	6.00261	0.00334936	0.953849	0.903876	-0.0584807	6.00261	0.0341226	0.853446	0.777116	0.0541236	6.00261	0.0225588	0.88061	0.999594
TRINITY_DN86689_c0_g1	-0.142508	2.29693	0.0552692	0.814136	0.891191	-0.177412	2.29696	0.0444715	0.832979	0.777116	0.0623758	2.29696	0.00424393	0.948058	0.999594
TRINITY_DN69464_c1_g1	0.140367	0.305482	0.0838795	0.772107	0.888428	-0.164031	0.305134	0.0694718	0.792107	0.777116	1.04548	0.305134	2.02564	0.154664	0.999594
TRINITY_DN90185_c0_g2	-0.0203874	3.06521	0.00792705	0.929055	0.899921	0.0612063	3.06521	0.0357802	0.84997	0.777116	-0.11761	3.06521	0.10283	0.74846	0.999594
TRINITY_DN41618_c0_g1	-0.188356	3.86938	0.377292	0.539056	0.80245	-0.0938679	3.86939	0.0500945	0.822899	0.777116	-0.231796	3.86939	0.237773	0.625819	0.999594
TRINITY_DN9858_c0_g1	0.0943741	4.23772	0.153204	0.695492	0.857893	-0.0771995	4.23773	0.0591947	0.807773	0.777116	0.171779	4.23773	0.227139	0.633654	0.999594
TRINITY_DN2861_c0_g2	0.167928	3.70663	0.194562	0.659147	0.842098	0.109267	3.70664	0.0448819	0.832221	0.777116	0.106767	3.70664	0.0329994	0.855852	0.999594
TRINITY_DN9528_c0_g1	0.0461337	7.87229	0.0326334	0.856644	0.899921	0.0828477	7.87229	0.054274	0.815786	0.777116	0.0454462	7.87229	0.0125557	0.910782	0.999594
TRINITY_DN18932_c0_g1	0.0189668	6.20251	0.00372447	0.951337	0.903183	0.102205	6.20251	0.0562406	0.81254	0.777116	-0.0316354	6.20251	0.00415162	0.948625	0.999594
TRINITY_DN30820_c2_g1	-0.136488	3.69982	0.105756	0.745029	0.878336	0.0894643	3.69982	0.0268703	0.869793	0.778926	-0.350105	3.69982	0.318918	0.572259	0.999594
TRINITY_DN4897_c0_g1	-0.0793447	7.81612	0.130639	0.71777	0.865816	-0.0451273	7.81612	0.0233031	0.878672	0.778926	-0.041753	7.81612	0.0154291	0.901146	0.999594
TRINITY_DN38270_c0_g1	0.0461647	4.22874	0.0226643	0.880333	0.899921	0.0679296	4.22874	0.0264985	0.870689	0.778926	0.129632	4.22874	0.0740153	0.785578	0.999594
TRINITY_DN4504_c0_g2	0.0401226	6.21762	0.0201106	0.887229	0.899921	0.0690402	6.21762	0.0301476	0.862156	0.778926	0.0306192	6.21762	0.00456412	0.946137	0.999594
TRINITY_DN276518_c0_g1	0.0861194	5.63992	0.243329	0.621812	0.837089	-0.0334893	5.63992	0.0190056	0.89035	0.778926	0.235787	5.63992	0.722754	0.395242	0.999594
TRINITY_DN10893_c0_g1	-0.0354983	4.61297	0.0301886	0.862063	0.899921	0.0392336	4.61297	0.0200124	0.887503	0.778926	-0.0729643	4.61297	0.0535504	0.816997	0.999594
TRINITY_DN2970_c0_g2	0.215491	5.3415	0.430506	0.511741	0.785334	0.061554	5.3415	0.0191811	0.889849	0.778926	0.572104	5.3415	1.24451	0.264604	0.999594
TRINITY_DN4184_c1_g1	0.169968	4.12935	0.307221	0.57939	0.827591	0.0634418	4.12936	0.0226872	0.880273	0.778926	0.419136	4.12936	0.749866	0.386519	0.999594
TRINITY_DN5222_c0_g1	0.0507847	7.15946	0.0159484	0.899505	0.899921	-0.074946	7.15946	0.0200854	0.887299	0.778926	0.512535	7.15946	0.71031	0.399341	0.999594
TRINITY_DN183729_c0_g1	-0.0251856	1.76304	0.0072838	0.931987	0.899921	0.057986	1.76306	0.0194402	0.889112	0.778926	-0.16386	1.76306	0.122401	0.726445	0.999594
TRINITY_DN33604_c0_g1	0.115996	4.08787	0.16086	0.688366	0.855974	-0.0592545	4.08788	0.0214567	0.883542	0.778926	0.322253	4.08788	0.485336	0.486015	0.999594
TRINITY_DN47782_c0_g1	-0.0892801	5.70068	0.205	0.650715	0.837292	-0.0428553	5.70068	0.0247009	0.875115	0.778926	-0.103812	5.70068	0.112371	0.737461	0.999594
TRINITY_DN19490_c0_g1	-0.0553598	4.80673	0.0370704	0.847322	0.899921	0.0592572	4.80673	0.0221849	0.881596	0.778926	-0.157249	4.80673	0.120944	0.728013	0.999594
TRINITY_DN267_c1_g1	-0.0191214	7.48192	0.0108653	0.916982	0.899921	0.0348323	7.48192	0.0183829	0.892151	0.778974	-0.0717083	7.48192	0.060213	0.80616	0.999594
TRINITY_DN5875_c0_g1	-0.0220692	7.43352	0.00966689	0.921678	0.899921	0.0403766	7.43352	0.0164077	0.898076	0.782616	-0.0809692	7.43352	0.0509927	0.821345	0.999594
TRINITY_DN128983_c0_g1	0.200477	3.23552	0.423314	0.515288	0.785981	-0.0040293	3.23552	9.0025e-05	0.99243	0.804989	0.351198	3.23552	0.524139	0.469082	0.999594
TRINITY_DN12118_c0_g1	-0.0865773	4.25438	0.0657407	0.797642	0.891191	0.0555556	4.25437	0.0138804	0.906214	0.787369	-0.291251	4.25437	0.297046	0.585741	0.999594
TRINITY_DN25682_c1_g1	-0.0062007	1.8926	0.00024056	0.987625	0.905588	-0.0630936	1.89262	0.0131409	0.908735	0.787369	-0.0605946	1.89262	0.00951338	0.9223	0.999594
TRINITY_DN24422_c0_g1	0.0671148	3.55935	0.0579918	0.809699	0.891191	-0.0390828	3.55937	0.0113416	0.915188	0.791346	0.0549567	3.55937	0.0174657	0.894859	0.999594
TRINITY_DN44733_c0_g1	-0.242317	4.12414	0.403231	0.525425	0.793042	0.0184203	4.12414	0.00124052	0.971903	0.801552	-0.591429	4.12414	1.00048	0.317194	0.999594
TRINITY_DN14164_c0_g1	0.0495289	4.28176	0.0773229	0.780959	0.888428	0.0246564	4.28176	0.00955941	0.922113	0.794255	0.0741211	4.28176	0.0669113	0.795888	0.999594
TRINITY_DN6261_c0_g1	-0.0566177	7.704	0.0170964	0.895971	0.899921	0.0531022	7.704	0.00900978	0.924378	0.794672	0.00032406	7.704	2.5845e-07	0.999594	0.999594
TRINITY_DN6451_c0_g1	0.0250792	5.55438	0.00651016	0.935692	0.899921	0.0264933	5.55438	0.00384647	0.950547	0.795781	0.123728	5.55438	0.0643879	0.799691	0.999594
TRINITY_DN81274_c2_g1	0.124301	2.15638	0.0649485	0.798839	0.891191	-0.0494694	2.15648	0.00539492	0.941448	0.795781	0.52251	2.15648	0.454336	0.500283	0.999594
TRINITY_DN2238_c0_g1	-0.0054702	5.49423	0.00082527	0.977082	0.905588	0.0195847	5.49423	0.00530552	0.941934	0.795781	-0.0372648	5.49423	0.0148611	0.902973	0.999594
TRINITY_DN67755_c1_g1	-0.0272791	3.27247	0.0187032	0.891221	0.899921	-0.0179151	3.27246	0.0040254	0.949411	0.795781	-0.0600949	3.27246	0.0354226	0.850713	0.999594
TRINITY_DN10325_c0_g2	-0.0977574	5.48987	0.265122	0.606623	0.837089	-0.0193232	5.48987	0.00536583	0.941606	0.795781	-0.168826	5.48987	0.318287	0.572639	0.999594
TRINITY_DN36504_c0_g1	0.0916552	3.14283	0.207283	0.648906	0.837089	0.0227216	3.14283	0.00636506	0.936411	0.795781	0.1876	3.14283	0.335253	0.562582	0.999594
TRINITY_DN5250_c1_g1	0.0234332	3.48512	0.00394902	0.949893	0.903183	0.0411382	3.48512	0.00633437	0.936564	0.795781	-0.0752393	3.48512	0.0164338	0.897995	0.999594
TRINITY_DN28645_c0_g1	0.0790821	3.09605	0.132215	0.716146	0.865816	0.0251499	3.09604	0.00772598	0.929958	0.795781	0.270905	3.09604	0.682858	0.408604	0.999594
TRINITY_DN16140_c0_g1	-0.14104	7.63444	0.255461	0.613256	0.837089	0.0236962	7.63444	0.00383231	0.950638	0.795781	-0.319458	7.63444	0.541629	0.461758	0.999594
TRINITY_DN76949_c0_g1	0.168492	4.08001	0.315515	0.574315	0.827162	0.0212026	4.08002	0.00254329	0.959779	0.799607	0.318919	4.08002	0.439356	0.507433	0.999594
TRINITY_DN19736_c0_g1	0.0939823	5.15948	0.135726	0.712567	0.865816	0.0174378	5.15948	0.00238765	0.961028	0.799607	0.236481	5.15948	0.336028	0.562131	0.999594
TRINITY_DN42048_c0_g1	0.212383	1.48018	0.244375	0.621064	0.837089	-0.027808	1.48027	0.00222513	0.962377	0.799607	0.694824	1.48027	1.03868	0.308129	0.999594
TRINITY_DN71527_c0_g1	-0.152939	3.17228	0.0440465	0.833767	0.899155	0.0422471	3.17236	0.00192577	0.964997	0.800294	-0.200688	3.17236	0.033622	0.854513	0.999594
TRINITY_DN69889_c0_g2	0.0111033	4.1714	0.00207595	0.963659	0.905588	-0.0126484	4.17141	0.0013842	0.970322	0.801552	-0.01169	4.17141	0.00091729	0.975838	0.999594
TRINITY_DN22520_c0_g3	0.0297409	6.63408	0.0348384	0.851935	0.899921	0.00866046	6.63408	0.001493	0.969178	0.801552	0.073653	6.63408	0.0831693	0.773048	0.999594
TRINITY_DN295339_c0_g1	-0.0838736	1.72043	0.0290612	0.864638	0.899921	-0.018903	1.72044	0.00078047	0.977713	0.804131	-0.265013	1.72044	0.120849	0.728115	0.999594
TRINITY_DN16524_c1_g1	0.220751	3.35947	0.322666	0.57001	0.825652	0.0143623	3.35947	0.00071715	0.978635	0.804131	0.352015	3.35947	0.328918	0.566297	0.999594
TRINITY_DN13462_c0_g1	0.0565389	4.18963	0.00786989	0.92931	0.899921	0.0109799	4.1896	0.00016633	0.98971	0.804989	-0.105284	4.1896	0.0118563	0.913292	0.999594
TRINITY_DN509_c0_g1	0.0978642	5.38969	0.0984931	0.753646	0.878336	0.00100815	5.3897	5.3754e-06	0.99815	0.804989	0.148028	5.3897	0.0890567	0.76538	0.999594
TRINITY_DN12560_c0_g1	-0.113681	5.28637	0.0965916	0.755959	0.879011	0.0023951	5.28637	2.2207e-05	0.99624	0.804989	-0.302783	5.28637	0.276203	0.599201	0.999594
TRINITY_DN37778_c0_g2	-0.0208507	1.49601	0.00623741	0.937051	0.899921	0.00501767	1.49603	0.00017946	0.989312	0.804989	-0.0934547	1.49603	0.0496435	0.823685	0.999594
TRINITY_DN91795_c0_g3	0.026537	6.08454	0.0241051	0.876618	0.899921	0.00014332	6.08454	3.5269e-07	0.999526	0.804989	0.0620787	6.08454	0.0510336	0.821274	0.999594
TRINITY_DN24749_c0_g3	0.0594577	3.15856	0.0377552	0.845936	0.899921	0.00134355	3.15855	9.6559e-06	0.997521	0.804989	0.159003	3.15855	0.104055	0.747016	0.999594
TRINITY_DN29957_c0_g3	0.273971	2.15165	0.163428	0.68602	0.855974	0.0141817	2.15156	0.00023178	0.987853	0.804989	0.870505	2.15156	0.646176	0.421483	0.999594
TRINITY_DN73431_c2_g1	0.0658024	4.84139	0.116009	0.733404	0.870888	-0.0013352	4.84139	2.4048e-05	0.996087	0.804989	0.145062	4.84139	0.218608	0.640103	0.999594

## Sheet: Table_S5
Table S5. Results of randomization tests comparing divergence evolution. The test statistic for the first eight tests is the difference between the branch lengths for the 2 compared groups, averaged across the genes in the set.
Qvalues were obtained by correcting the p-values for twelve tests.
Gene Set	Ratio	Test	TestStat (difference)	Pvalue	Qvalue (FDR)
Non-Candidate	AF vs. AM	Is > 0	0.0449363	0.986	0.986
Non-Candidate	SM vs. SF	Is > 0	0.024799	0.404	0.7152
Non-Candidate	SM vs. AM	Is > 0	0.0501714	0.966	0.986
Non-Candidate	AF vs. SF	Is > 0	0.0195638	0.451	0.7152
Candidate	AF vs. AM	Is > 0	0.0835779	0.014	0.088
Candidate	SM vs. SF	Is > 0	0.020121	0.596	0.7152
Candidate	SM vs. AM	Is > 0	0.0869989	0.034	0.102
Candidate	AF vs. SF	Is > 0	0.0167001	0.549	0.7152
Both compared	AF vs. AM	Is Cand > NonCand	0.0386417	0.019	0.088
Both compared	SM vs. SF	Is Cand > NonCand	-0.00467795	0.591	0.7152
Both compared	SM vs. AM	Is Cand > NonCand	0.0368275	0.022	0.088
Both compared	AF vs. SF	Is Cand > NonCand	-0.00286374	0.576	0.7152

## Sheet: Table_S6
Table S6. Differential Expression of all Transcripts between reinforced (sympatric) and ancestral (allopatric) populations (left three sections), as well as between males and females (right three sections). Signifcance of likelihood ratio tests conducted were corrected for multiple tests within each of the six sets of samples.
FDR values resulting from the correction were compared to alpha=0.05 for significance (FDR shown for significant tests only). Note that log fold change (logFC) is expressed so that positive values mean that sympatric populations are overexpressed relative to allopatry, whereas negative values mean that sympatric populations
are underexpressed relative to allopatry. Note LogFC is the effect size, with positive values corresponding to overexpression in sympatry.
	AvS						AvS Female						AvS Male						FvM						FvM Sym						FvM Allo
AvS	logFC	logCPM	LR	PValue	FDR		logFC	logCPM	LR	PValue	FDR		logFC	logCPM	LR	PValue	FDR		logFC	logCPM	LR	PValue	FDR		logFC	logCPM	LR	PValue	FDR		logFC	logCPM	LR	PValue	FDR
TRINITY_DN163241_c0_g1	-3.39172	0.544803	11.0901	0.000867899			-3.119	0.545408	6.60193	0.0101868			-3.20389	0.545408	5.74604	0.0165259			-3.04596	0.544696	7.74922	0.00537356			-2.82312	0.545408	4.83606	0.0278705			-2.73822	0.545408	4.21875	0.0399795
TRINITY_DN45833_c0_g2	-0.68176	1.44682	5.53087	0.0186838			-0.815202	1.4469	5.43394	0.019749			-0.75143	1.4469	4.03846	0.0444744			0.610555	1.44681	4.12806	0.0421777			0.74771	1.4469	4.17274	0.0410793			0.683939	1.4469	3.74756	0.0528846
TRINITY_DN76782_c0_g1	-3.30151	1.62535	17.7497	2.51964e-05	0.00755171		-3.21879	1.62547	12.6292	0.000379767			-2.31608	1.62547	5.86108	0.0154793			-2.80535	1.62533	10.1572	0.00143741			-1.75532	1.62547	3.73057	0.0534251			-2.65802	1.62547	7.26246	0.00704108
TRINITY_DN48552_c0_g2	-2.22186	3.22139	20.3599	6.41589e-06	0.00292637		-2.07648	3.22145	13.9518	0.000187556	0.0476202		-2.5448	3.22145	17.9871	2.22403e-05	0.0188179		1.20233	3.22138	3.91269	0.0479229			1.06199	3.22145	3.59793	0.0578515			1.53031	3.22145	7.74965	0.00537229
TRINITY_DN58208_c0_g1	-3.05559	1.88371	19.4768	1.01827e-05	0.00402751		-3.02582	1.88391	14.8646	0.000115511	0.0359606		-2.05363	1.88391	6.0981	0.0135328			-2.55971	1.88368	10.4063	0.00125589			-1.48828	1.88391	3.55677	0.0593029			-2.46048	1.88391	8.31561	0.00393059
TRINITY_DN65321_c0_g1	-4.53057	6.96415	17.1378	3.47641e-05	0.00934832		-4.35332	6.96416	10.2278	0.00138341			-3.82089	6.96416	7.58676	0.00587986			-3.19216	6.96415	6.77204	0.00925971			-2.36018	6.96416	3.4681	0.0625632			-2.89261	6.96416	4.12965	0.0421382
TRINITY_DN8759_c0_g1	0.810346	3.09037	8.888	0.00287051			0.802297	3.09037	6.56364	0.0104083			0.66581	3.09037	3.46379	0.0627265			0.741328	3.09037	6.97383	0.00827102			0.59985	3.09037	3.33352	0.0678815			0.736337	3.09037	4.81406	0.0282285
TRINITY_DN14980_c0_g1	-1.02833	0.333962	7.1487	0.00750183			-0.966441	0.334267	4.62896	0.0314366			-1.28687	0.334267	7.85303	0.00507355			0.901022	0.333908	5.15712	0.0231513			0.831604	0.334267	3.16283	0.0753325			1.15204	0.334267	7.09629	0.00772437
TRINITY_DN7713_c1_g1	-0.668846	3.16897	3.82048	0.0506296			-0.711958	3.169	3.11958	0.0773567			-0.820876	3.169	3.40283	0.0650848			0.763067	3.16897	5.33971	0.0208449			0.791374	3.169	3.52996	0.0602693			0.900292	3.169	4.57293	0.032481
TRINITY_DN13819_c0_g1	1.09677	4.55366	10.9987	0.000911741			1.0492	4.55364	9.25757	0.00234525			1.5952	4.55364	14.8167	0.000118482			-0.685169	4.55366	3.11149	0.0777416			-0.686549	4.55364	3.52002	0.0606316			-1.23255	4.55364	9.66726	0.00187581
TRINITY_DN16619_c1_g1	-1.63245	2.01845	4.89687	0.0269054			-1.27957	2.01828	3.07349	0.0795785			-2.29466	2.01828	7.47106	0.00626987			-2.52788	2.01848	13.4379	0.000246596			-3.1107	2.01828	14.1596	0.000167934			-2.09561	2.01828	6.18577	0.0128782
TRINITY_DN49852_c4_g1	1.25391	0.156612	3.29703	0.0694051			1.29718	0.155995	3.02074	0.082206			2.31569	0.155995	5.77974	0.0162119			-1.6544	0.156721	5.81999	0.015845			-1.62062	0.155995	4.00948	0.0452451			-2.63913	0.155995	7.71365	0.00548049
TRINITY_DN3401_c0_g1	-5.75403	8.06813	17.8884	2.34243e-05	0.0071089		-5.62311	8.06813	11.302	0.000774234			-3.66001	8.06813	5.31464	0.021147			-4.7583	8.06813	10.1461	0.00144608			-2.5424	8.06813	2.99282	0.0836346			-4.5055	8.06813	6.2949	0.0121086
TRINITY_DN37220_c0_g1	-0.742792	1.31167	4.32304	0.0375998			-0.883464	1.3118	3.9681	0.0463701			-0.824369	1.3118	2.98021	0.0842885			0.71248	1.31165	3.91569	0.0478374			0.85691	1.3118	3.43258	0.0639222			0.797815	1.3118	3.11795	0.0774339
TRINITY_DN12189_c0_g2	-1.88026	0.997044	3.78918	0.0515851			-2.13207	0.996837	3.18968	0.0741044			-2.16871	0.996837	2.95496	0.0856147			2.36697	0.99708	6.69721	0.00965637			2.57072	0.996837	4.24837	0.0392881			2.60736	0.996837	4.85993	0.0274875
TRINITY_DN10428_c1_g1	1.61851	0.24869	10.5013	0.00119291			1.50463	0.248689	6.08158	0.0136599			1.46066	0.248689	4.43817	0.0351438			1.26843	0.24869	5.54818	0.0184999			1.07139	0.248689	2.93194	0.0868432			1.11536	0.248689	2.95685	0.0855143
TRINITY_DN28877_c0_g2	-2.12874	3.64082	8.86574	0.00290572			-2.02136	3.64078	5.47906	0.0192456			-1.55554	3.64078	2.81602	0.0933273			-2.18052	3.64083	8.57794	0.00340261			-1.62032	3.64078	3.375	0.0661924			-2.08614	3.64078	4.64281	0.0311838
TRINITY_DN11222_c0_g1	-2.69518	1.64851	13.5452	0.000232889	0.0307045		-2.67716	1.64852	9.66457	0.00187856			-1.60349	1.64852	3.07379	0.0795637			-2.54549	1.64851	10.3786	0.00127484			-1.4556	1.64852	2.8157	0.0933461			-2.52927	1.64852	6.96071	0.0083319
TRINITY_DN49064_c1_g2	1.57816	4.32603	10.2164	0.001392			1.68168	4.32598	8.32113	0.00391864			1.79532	4.32598	6.59252	0.0102408			-0.948317	4.32603	2.78187	0.0953368			-1.11838	4.32598	3.27555	0.0703195			-1.23201	4.32598	3.45162	0.0631899
TRINITY_DN23502_c0_g1	-6.105	8.50496	20.7976	5.10461e-06	0.00243879		-6.0517	8.50497	15.1131	0.000101258	0.0334666		-2.55086	8.50497	3.35175	0.0671335			-5.78984	8.50496	15.4028	8.6858e-05	0.043583		-2.19322	8.50497	2.75451	0.0969806			-5.69406	8.50497	10.6511	0.00110006
TRINITY_DN9732_c3_g1	1.6846	1.54486	6.14766	0.0131586			1.21395	1.54487	2.73856	0.0979529			1.53697	1.54487	3.21469	0.0729799			2.1587	1.54486	12.6461	0.000376353			2.07917	1.54487	6.88744	0.00868033			1.75616	1.54487	5.10205	0.0238976
TRINITY_DN55940_c0_g1	2.33756	0.354133	21.7093	3.17252e-06	0.00184442		1.17678	0.353912	4.61744	0.0316484			3.88066	0.353912	28.7923	8.05716e-08	0.000277707		1.05925	0.354173	2.71024	0.0997061			1.26461	0.353912	5.08771	0.024096			-1.43927	0.353912	4.53578	0.0331933
TRINITY_DN2561_c1_g3	1.11268	0.700248	2.70936	0.099761			1.10321	0.700076	2.76072	0.096605			2.67828	0.700076	9.26622	0.00233419			-1.6786	0.700278	6.57007	0.0103708			-1.54156	0.700076	4.58339	0.0322833			-3.11664	0.700076	12.6923	0.000367157
TRINITY_DN43461_c0_g1	-0.812165	2.69382	7.30194	0.00688801			-0.744181	2.69381	4.00667	0.0453207			-0.706913	2.69381	2.88346	0.0894936			-0.756942	2.69382	5.76205	0.0163759			-0.642506	2.69381	2.69087	0.100925			-0.679774	2.69381	2.80397	0.094031
TRINITY_DN13103_c0_g1	2.15015	3.58624	9.158	0.00247633			1.10299	3.58634	2.68742	0.101144			2.09492	3.58634	6.60931	0.0101447			2.77997	3.58623	21.3392	3.84777e-06	0.00933602		2.84485	3.58634	14.1937	0.000164924			1.85292	3.58634	6.68227	0.00973765
TRINITY_DN321534_c0_g1	-0.70487	1.26035	3.12124	0.0772781			-0.864985	1.26041	3.39511	0.0653899			-0.819789	1.26041	2.6643	0.102623			0.929104	1.26034	6.20186	0.0127616			1.06534	1.26041	4.74758	0.0293395			1.02014	1.26041	4.59598	0.032047
TRINITY_DN63900_c1_g1	-1.92824	0.245625	4.57578	0.0324269			-1.65327	0.245573	2.65343	0.103327			-2.33686	0.245573	4.98734	0.0255334			2.87759	0.245635	12.8672	0.000334388			2.55864	0.245573	5.77749	0.0162327			3.24223	0.245573	10.5998	0.00113099
TRINITY_DN10099_c2_g1	0.931303	0.593856	6.7057	0.00961055			0.871209	0.593885	3.79577	0.0513824			0.808193	0.593885	2.64705	0.103742			0.868169	0.593851	5.57073	0.0182631			0.738608	0.593885	2.6006	0.106823			0.801624	0.593885	2.83703	0.0921141
TRINITY_DN60026_c0_g1	-1.88472	1.76984	12.3936	0.000430815	0.0443253		-1.73881	1.76991	6.74198	0.009417			-1.76682	1.76991	5.79484	0.0160733			-1.37037	1.76983	5.01104	0.0251862			-1.1881	1.76991	2.94083	0.0863663			-1.16009	1.76991	2.57929	0.10827
TRINITY_DN86241_c0_g2	1.1878	0.771769	7.01736	0.00807231			1.28536	0.77155	5.56763	0.0182955			1.34152	0.77155	4.22184	0.0399069			-0.812772	0.771808	2.67284	0.102074			-0.949449	0.77155	2.72413	0.0988421			-1.00561	0.77155	2.5575	0.109772
TRINITY_DN16407_c0_g2	0.813155	0.682195	3.57689	0.0585886			0.922352	0.682042	3.30331	0.0691404			0.966461	0.682042	2.5485	0.110399			-0.915836	0.682222	4.48241	0.0342455			-1.01551	0.682042	3.52937	0.0602906			-1.05962	0.682042	3.25222	0.0713267
TRINITY_DN29660_c0_g1	-0.758049	4.38512	2.54045	0.110963			-1.7203	4.38513	11.7561	0.000606442			1.26641	4.38513	5.03276	0.0248723			-0.787334	4.38512	2.6557	0.10318			0.814813	4.38513	2.57106	0.108835			-2.17189	4.38513	14.3955	0.000148153
TRINITY_DN6964_c0_g1	-0.856416	3.56024	6.39023	0.011475			-0.621856	3.56023	2.66903	0.102318			-1.06213	3.56023	6.16299	0.0130451			-0.929019	3.56024	7.53453	0.00605277			-1.10387	3.56023	7.45975	0.00630937			-0.6636	3.56023	2.52039	0.112383
TRINITY_DN6518_c0_g2	0.554875	2.46011	2.99511	0.0835161			0.602668	2.46009	2.47682	0.115536			0.733808	2.46009	2.67905	0.101677			-0.649196	2.46011	4.15747	0.0414512			-0.683044	2.46009	2.81574	0.0933441			-0.814183	2.46009	3.52766	0.060353
TRINITY_DN65525_c0_g1	-0.831297	0.860334	4.8424	0.0277683			-0.654804	0.860377	2.46744	0.116227			-0.831344	0.860377	2.9975	0.0833933			-1.08922	0.860327	9.53738	0.00201329			-1.10261	0.860377	5.92075	0.0149636			-0.926068	0.860377	4.04302	0.0443543
TRINITY_DN191922_c0_g2	1.45085	0.526935	8.93495	0.00279766			1.69367	0.526587	9.65347	0.00188994			1.25496	0.526587	3.62629	0.0568733			-1.13737	0.526997	4.4998	0.0338987			-1.42695	0.526587	6.01539	0.0141816			-0.988239	0.526587	2.43716	0.118491
TRINITY_DN52961_c0_g1	-1.0208	2.86783	5.16766	0.0230112			-0.832559	2.86785	2.41562	0.12013			-1.05743	2.86785	3.11784	0.0774395			-1.19343	2.86783	7.23559	0.00714723			-1.22223	2.86785	4.65251	0.0310081			-0.997363	2.86785	2.82217	0.0929704
TRINITY_DN13238_c1_g1	-0.874151	2.28514	5.90249	0.0151195			-0.72642	2.28517	2.77041	0.0960214			-0.890699	2.28517	3.29026	0.0696921			-0.900433	2.28514	6.04831	0.0139196			-0.904631	2.28517	3.81821	0.0506983			-0.740352	2.28517	2.39114	0.122025
TRINITY_DN78864_c1_g1	-0.924765	0.36238	4.47192	0.0344562			-1.36609	0.362442	6.25811	0.0123626			-0.875633	0.362442	2.41574	0.120121			0.842316	0.362369	3.61868	0.0571341			1.3135	0.362442	5.37496	0.0204278			0.823042	0.362442	2.38613	0.122416
TRINITY_DN23963_c6_g1	-0.903506	0.328908	7.16161	0.00744803			-0.757762	0.328747	3.41824	0.0644796			-0.907528	0.328747	3.72	0.0537643			-0.840023	0.328937	5.65989	0.0173572			-0.829605	0.328747	3.40642	0.0649432			-0.679839	0.328747	2.37966	0.122924
TRINITY_DN219529_c0_g1	-1.27751	1.96567	5.80515	0.0159793			-1.05913	1.96557	2.68821	0.101093			-1.36416	1.96557	3.57748	0.0585679			-1.33957	1.96569	6.11917	0.0133724			-1.40346	1.96557	4.20157	0.0403866			-1.09843	1.96557	2.37009	0.12368
TRINITY_DN54854_c0_g1	-1.41799	1.33751	5.99509	0.0143458			-2.09339	1.33785	8.49457	0.00356208			-1.36024	1.33785	3.30903	0.0689001			1.06043	1.33744	3.08729	0.0789062			1.81383	1.33785	6.07591	0.0137038			1.08068	1.33785	2.36807	0.12384
TRINITY_DN36734_c0_g1	-5.83677	5.4173	20.7704	5.17782e-06	0.00244952		-5.73104	5.41731	12.3943	0.000430655			-4.39175	5.41731	7.6718	0.00560904			-3.80734	5.41729	7.04833	0.00793393			-2.16109	5.41731	2.35654	0.124758			-3.50038	5.41731	4.54278	0.0330578
TRINITY_DN121806_c0_g1	0.685624	0.95774	3.18338	0.0743907			0.691896	0.957611	2.35447	0.124924			1.03546	0.957611	3.67951	0.0550849			-0.765407	0.957763	3.91891	0.0477458			-0.749844	0.957611	2.44739	0.117721			-1.09341	0.957611	4.37073	0.0365614
TRINITY_DN16383_c0_g1	-1.27406	1.32789	3.77	0.0521797			-1.76436	1.32802	4.58588	0.0322365			-1.3404	1.32802	2.34109	0.126001			1.31683	1.32787	4.17007	0.0411442			1.81029	1.32802	4.49433	0.0340075			1.38633	1.32802	2.8458	0.0916131
TRINITY_DN3677_c0_g1	1.21174	4.88443	7.38466	0.00657825			0.986715	4.88443	3.34734	0.0673137			1.15852	4.88443	3.33664	0.067753			1.13075	4.88444	6.30992	0.0120064			1.05559	4.88443	3.36341	0.06666			0.883787	4.88443	2.33613	0.126403
TRINITY_DN14284_c2_g2	-1.26275	1.12843	4.51874	0.0335255			-1.79595	1.12868	5.72371	0.0167373			-1.26619	1.12868	2.57979	0.108236			1.09132	1.12839	3.28668	0.069844			1.66445	1.12868	4.63967	0.031241			1.13468	1.12868	2.33591	0.126421
TRINITY_DN7741_c0_g1	0.650048	0.281616	2.64212	0.104064			0.73706	0.281402	2.52042	0.112381			0.851392	0.281402	2.32443	0.127357			-0.885893	0.281654	5.17366	0.0229318			-0.942593	0.281402	3.6276	0.0568288			-1.05692	0.281402	3.80756	0.0510216
TRINITY_DN9468_c0_g1	-1.56058	0.503018	3.66958	0.0554142			-1.44578	0.502997	2.31941	0.127768			-1.92196	0.502997	3.65083	0.0560413			2.29638	0.503022	9.63642	0.00190757			2.12981	0.502997	4.56693	0.0325949			2.60599	0.502997	7.51999	0.00610179
TRINITY_DN20000_c0_g1	1.04342	2.46112	6.53061	0.0106033			0.988931	2.46119	3.8557	0.0495774			0.896443	2.46119	2.36747	0.123888			0.957931	2.4611	5.31639	0.0211258			0.809587	2.46119	2.31939	0.12777			0.902075	2.46119	2.79521	0.0945461
TRINITY_DN2145_c0_g2	1.03947	4.86572	6.23951	0.0124931			0.964797	4.86572	3.57119	0.0587901			0.903566	4.86572	2.30476	0.128978			0.980716	4.86572	5.48213	0.0192118			0.845436	4.86572	2.4256	0.119368			0.906667	4.86572	2.74504	0.0975569
TRINITY_DN55789_c0_g1	0.791086	1.31288	2.94998	0.0858787			0.892472	1.31274	2.65888	0.102973			0.984084	1.31274	2.29384	0.129888			-0.971764	1.3129	4.52386	0.0334253			-1.05556	1.31274	3.25025	0.0714127			-1.14718	1.31274	3.30021	0.0692709
TRINITY_DN130691_c0_g1	1.99535	0.338143	10.3325	0.00130706			2.14028	0.338012	8.24342	0.00409001			1.67321	0.338012	3.90956	0.0480123			1.45424	0.338166	4.69152	0.0303119			1.14097	0.338012	2.28225	0.130862			1.60804	0.338012	4.19126	0.0406329
TRINITY_DN51153_c1_g1	1.05371	2.4337	6.01268	0.0142034			0.996431	2.43367	3.92387	0.0476052			0.874865	2.43367	2.27478	0.131494			1.14645	2.43371	7.64677	0.00568741			0.988829	2.43367	3.45552	0.0630407			1.1104	2.43367	4.27736	0.0386233
TRINITY_DN88097_c0_g1	0.665937	1.73706	3.10876	0.0778722			0.663038	1.73691	2.26516	0.132313			1.04454	1.73691	3.98979	0.0457767			-0.77692	1.73708	4.25135	0.0392191			-0.746329	1.73691	2.53792	0.111141			-1.12783	1.73691	4.94107	0.0262258
TRINITY_DN11485_c0_g1	-1.87583	1.95942	11.7615	0.000604688			-1.90293	1.9595	8.52573	0.0035016			-1.1382	1.9595	2.59406	0.107265			-1.73486	1.9594	8.68495	0.00320848			-1.00011	1.9595	2.24383	0.134148			-1.76483	1.9595	6.00952	0.0142289
TRINITY_DN75082_c1_g1	1.14131	1.30801	7.35235	0.00669752			1.38846	1.30798	8.53095	0.00349158			0.931952	1.30798	2.74922	0.0973019			-0.989456	1.30801	4.79291	0.0285771			-1.26703	1.30798	6.25496	0.0123846			-0.810526	1.30798	2.23687	0.134754
TRINITY_DN2709_c5_g1	1.12538	1.03124	8.52737	0.00349844			1.14586	1.03109	6.12818	0.0133043			1.41597	1.03109	6.43932	0.0111621			-0.661811	1.03127	2.23191	0.135186			-0.733607	1.03109	2.26557	0.132278			-1.00372	1.03109	3.49553	0.0615347
TRINITY_DN376_c0_g1	-6.1416	7.4777	24.2943	8.26846e-07	0.000738863		-6.11878	7.47771	16.1986	5.70358e-05	0.0235231		-3.69584	7.47771	6.86259	0.0088019			-4.57655	7.4777	10.4119	0.00125203			-1.90421	7.47771	2.23059	0.135302			-4.32715	7.47771	7.52982	0.00606859
TRINITY_DN73795_c0_g1	-2.90416	2.29649	21.9273	2.83176e-06	0.00174676		-2.77139	2.29655	11.9538	0.00054537			-2.75098	2.29655	10.2469	0.00136915			-1.49617	2.29648	3.61536	0.0572484			-1.20531	2.29655	2.28093	0.130974			-1.22572	2.29655	2.19692	0.138286
TRINITY_DN8119_c0_g1	0.925263	1.19327	7.94963	0.00480973			1.10105	1.19329	8.48051	0.00358971			0.620857	1.19329	2.19182	0.138745			0.853209	1.19327	6.36069	0.0116676			0.5729	1.19329	2.18971	0.138936			1.0531	1.19329	6.8709	0.00876107
TRINITY_DN63917_c0_g1	-0.729333	0.6412	2.37115	0.123596			-0.853288	0.641431	2.2699	0.131908			-0.893627	0.641431	2.18243	0.139594			1.11258	0.641158	6.61599	0.0101067			1.19622	0.641431	4.11005	0.0426291			1.23656	0.641431	4.65292	0.0310007
TRINITY_DN11833_c0_g2	-1.19881	2.10355	8.89932	0.00285277			-1.17003	2.10356	5.51809	0.0188208			-0.905434	2.10356	2.69635	0.100578			-1.07127	2.10355	6.19033	0.012845			-0.766838	2.10356	2.17492	0.140277			-1.03144	2.10356	3.58169	0.0584196
TRINITY_DN16481_c1_g1	-1.24871	4.59165	2.16928	0.140792			-1.22524	4.59165	2.39308	0.121873			1.93014	4.59165	4.23507	0.039597			-3.34665	4.59165	21.3284	3.86953e-06	0.00933602		-1.9957	4.59165	5.61342	0.0178235			-5.15109	4.59165	22.3554	2.26574e-06	0.0091109
TRINITY_DN64258_c1_g1	-4.58422	2.05216	15.7984	7.04615e-05	0.0149125		-4.37741	2.05237	8.44033	0.00366991			-4.29069	2.05237	7.41136	0.00648134			-2.55762	2.05212	3.96963	0.0463278			-2.13762	2.05237	2.2716	0.131764			-2.22434	2.05237	2.16384	0.141291
TRINITY_DN5002_c0_g5	2.41395	0.749014	15.097	0.000102123	0.0189533		1.28174	0.749637	2.97836	0.0843845			3.92074	0.749637	15.6124	7.77449e-05	0.048419		1.06988	0.748904	2.14659	0.142887			1.2321	0.749637	2.48116	0.115217			-1.4069	0.749637	2.56257	0.109421
TRINITY_DN16632_c0_g1	0.892573	2.2005	5.54796	0.0185023			0.923961	2.20039	4.0032	0.045414			1.13567	2.20039	4.29281	0.0382738			-0.658092	2.20052	2.59064	0.107497			-0.716191	2.20039	2.12786	0.144642			-0.927896	2.20039	3.11035	0.0777964
TRINITY_DN41699_c0_g1	1.28219	1.54923	6.09964	0.013521			1.26191	1.54915	3.88408	0.0487461			1.07426	1.54915	2.11945	0.145439			1.20163	1.54924	5.2968	0.0213646			1.0023	1.54915	2.22166	0.136087			1.18994	1.54915	3.04734	0.0808696
TRINITY_DN141779_c0_g2	-0.762029	0.267011	4.70173	0.0301323			-0.813428	0.26725	3.18547	0.0742959			-0.896054	0.26725	3.48524	0.0619185			0.637341	0.266968	3.06763	0.0798656			0.692985	0.26725	2.11243	0.146107			0.775611	0.26725	2.92857	0.0870246
TRINITY_DN14565_c0_g1	1.5898	0.455162	4.2543	0.0391511			1.62892	0.454389	3.06693	0.0799004			2.42221	0.454389	4.30694	0.0379573			-1.38432	0.455299	2.95313	0.0857112			-1.44259	0.454389	2.11202	0.146146			-2.23587	0.454389	3.89321	0.0484816
TRINITY_DN2288_c0_g1	0.688624	5.07198	3.15884	0.0755166			0.730819	5.07197	2.33387	0.126587			0.910967	5.07197	2.64865	0.103638			-0.700874	5.07198	3.16439	0.0752607			-0.737845	5.07197	2.10166	0.147139			-0.917993	5.07197	2.87873	0.089757
TRINITY_DN33589_c0_g1	0.720198	0.910169	5.01038	0.0251958			0.57676	0.910029	2.08725	0.148533			0.671438	0.910029	2.29218	0.130027			0.79453	0.910193	6.43301	0.0112019			0.749737	0.910029	3.30798	0.068944			0.655059	0.910029	2.38985	0.122125
TRINITY_DN37692_c2_g1	-0.971326	1.32455	5.68647	0.0170962			-0.831168	1.3246	2.66204	0.102769			-0.945227	1.3246	2.72188	0.0989815			-0.958345	1.32454	5.22188	0.0223044			-0.919798	1.3246	2.89306	0.0889618			-0.805738	1.3246	2.08521	0.148732
TRINITY_DN12724_c1_g1	-4.8171	7.21218	18.7083	1.52315e-05	0.00536483		-4.84397	7.21218	13.3309	0.000261062			-2.07205	7.21218	2.76311	0.0964608			-4.48719	7.21218	13.3851	0.000253636			-1.69873	7.21218	2.08224	0.149022			-4.47066	7.21218	9.13981	0.00250108
TRINITY_DN16433_c2_g1	-0.591838	4.50071	4.60874	0.0318094			-0.486807	4.50071	2.07607	0.149625			-0.578664	4.50071	2.32285	0.127486			-0.669782	4.5007	6.07434	0.013716			-0.656031	4.50071	3.40563	0.0649744			-0.564174	4.50071	2.3087	0.128652
TRINITY_DN92598_c0_g2	0.614621	1.38922	2.92653	0.0871348			0.672661	1.38904	2.25147	0.133488			0.768211	1.38904	2.13139	0.14431			-0.630585	1.38925	2.96632	0.0850149			-0.685471	1.38904	2.07588	0.149643			-0.781021	1.38904	2.36252	0.124282
TRINITY_DN1892_c3_g1	1.22435	0.779704	3.76099	0.0524615			1.40296	0.77945	3.34513	0.067404			1.3043	0.77945	2.04344	0.152864			-1.27102	0.779748	3.86276	0.0493689			-1.45786	0.77945	3.15153	0.075856			-1.35919	0.77945	2.33876	0.12619
TRINITY_DN23896_c0_g1	0.678409	4.48965	4.99389	0.0254369			0.586878	4.48964	2.72754	0.098631			0.58462	4.48964	2.03687	0.153526			0.806286	4.48965	7.98229	0.00472372			0.73181	4.48964	3.76904	0.0522095			0.734068	4.48964	3.70031	0.0544023
TRINITY_DN16287_c0_g1	0.559538	3.7814	3.65293	0.0559707			0.52794	3.78138	2.34093	0.126014			0.877009	3.78138	4.71053	0.0299784			-0.565976	3.7814	3.62646	0.0568676			-0.521884	3.78138	2.03168	0.15405			-0.870953	3.78138	4.98447	0.0255758
TRINITY_DN15676_c0_g1	0.714924	2.50682	3.35844	0.0668616			0.806872	2.50682	2.73604	0.0981076			0.811132	2.50682	2.01756	0.155489			-0.684294	2.50682	2.91234	0.0879043			-0.782899	2.50682	2.27632	0.131363			-0.787159	2.50682	2.04201	0.153007
TRINITY_DN11728_c1_g2	0.660471	4.33327	4.86817	0.0273566			0.518146	4.33327	2.00522	0.156759			0.630032	4.33327	2.22507	0.135786			0.725265	4.33327	6.24484	0.0124555			0.69763	4.33327	3.23302	0.0721674			0.585743	4.33327	2.21167	0.13697
TRINITY_DN14183_c0_g1	0.359271	3.31561	2.18475	0.139384			0.40768	3.31558	2.02313	0.15492			0.469948	3.31558	2.00333	0.156954			-0.515283	3.31562	4.9568	0.0259882			-0.544741	3.31558	3.20789	0.0732842			-0.607009	3.31558	3.58637	0.0582553
TRINITY_DN16846_c0_g1	1.37122	3.42132	5.69926	0.0169721			1.55433	3.42123	4.81402	0.0282291			1.37544	3.42123	2.69893	0.100416			-1.09895	3.42134	3.22793	0.0723922			-1.31651	3.42123	3.03199	0.0816378			-1.13762	3.42123	2.00153	0.15714
TRINITY_DN101130_c0_g1	1.25587	0.202757	2.03218	0.154			-1.47213	0.202493	2.16486	0.141197			4.43216	0.202493	11.3752	0.000744299			1.234	0.202804	1.99865	0.157439			2.98559	0.202493	7.6309	0.00573766			-2.9187	0.202493	5.84161	0.0156515
TRINITY_DN500_c2_g1	0.740925	2.0925	6.71954	0.00953624			0.708848	2.09251	3.89361	0.0484701			0.635302	2.09251	2.41897	0.119874			0.643666	2.0925	4.6407	0.0312222			0.530523	2.09251	1.99741	0.157569			0.604069	2.09251	2.45208	0.117369
TRINITY_DN21625_c0_g2	1.20901	3.57125	5.64802	0.0174751			1.17729	3.57124	3.72465	0.0536148			1.00144	3.57124	1.98813	0.158537			1.24383	3.57126	6.22336	0.0126076			1.05669	3.57124	2.65534	0.103203			1.23254	3.57124	3.5885	0.0581807
TRINITY_DN1679_c0_g4	1.29791	1.41099	4.15109	0.0416076			1.40522	1.41074	3.08658	0.0789408			1.54706	1.41074	2.60449	0.106562			-1.06792	1.41103	2.54511	0.110636			-1.20251	1.41074	1.98611	0.158749			-1.34435	1.41074	2.11916	0.145466
TRINITY_DN109774_c0_g1	2.40327	0.626344	20.1145	7.29412e-06	0.00308746		2.41097	0.626675	12.9588	0.000318421			2.19879	0.626675	8.08804	0.00445582			1.2129	0.626286	3.35721	0.0669113			0.937547	0.626675	1.97327	0.160101			1.14973	0.626675	2.61218	0.106046
TRINITY_DN61896_c1_g1	-0.853142	0.628291	5.79657	0.0160574			-0.753383	0.628622	3.02622	0.0819285			-1.10843	0.628622	5.85528	0.0155304			0.744647	0.628232	4.16667	0.0412268			0.634192	0.628622	1.97195	0.160241			0.989239	0.628622	5.22755	0.0222318
TRINITY_DN4582_c0_g1	1.04696	4.05173	5.45868	0.0194714			0.966441	4.05173	3.02045	0.0822206			0.909441	4.05173	1.97108	0.160333			1.01184	4.05173	5.10733	0.023825			0.877502	4.05173	2.20387	0.137665			0.934502	4.05173	2.46028	0.116758
TRINITY_DN11721_c3_g1	1.29424	1.66233	10.5647	0.00115271			0.998893	1.66247	4.34558	0.0371051			1.31469	1.66247	5.60039	0.0179565			1.08098	1.6623	6.50476	0.0107586			1.03694	1.66247	4.26507	0.0389037			0.721142	1.66247	1.96529	0.160948
TRINITY_DN46329_c0_g1	1.02307	0.517885	3.96422	0.0464771			1.21375	0.517618	4.01671	0.0450515			1.01286	0.517618	1.95027	0.162557			-1.08608	0.517932	4.31161	0.0378531			-1.2871	0.517618	3.94412	0.0470354			-1.08621	0.517618	2.38381	0.122598
TRINITY_DN43205_c2_g1	-0.495703	0.507803	2.63452	0.104563			-0.539671	0.507989	1.94878	0.162718			-0.629654	0.507989	2.37863	0.123005			0.606434	0.50777	4.16662	0.041228			0.63011	0.507989	2.43069	0.118981			0.720094	0.507989	3.45863	0.0629224
TRINITY_DN43041_c0_g2	0.9214	0.662196	3.09569	0.0785001			-0.902383	0.662542	2.96686	0.0849868			2.18575	0.662542	13.0354	0.000305651			1.14598	0.662135	5.24462	0.0220148			2.30052	0.662542	17.2705	3.2418e-05	0.0465139		-0.787616	0.662542	1.94204	0.163447
TRINITY_DN1879_c0_g2	1.28504	2.05713	2.20177	0.137852			1.41177	2.05697	1.93446	0.164271			2.18416	2.05697	3.04767	0.0808532			-2.01257	2.05716	5.42725	0.0198249			-2.0406	2.05697	3.38162	0.0659272			-2.813	2.05697	4.95411	0.0260287
TRINITY_DN19858_c0_g1	0.412899	5.9481	3.63029	0.0567369			0.427953	5.9481	2.53931	0.111043			0.536592	5.9481	2.9857	0.084003			-0.378565	5.9481	2.89077	0.0890884			-0.394485	5.9481	1.92232	0.165601			-0.503124	5.9481	2.84136	0.0918664
TRINITY_DN33597_c0_g1	-0.903808	2.66699	4.37332	0.0365058			-0.646285	2.66691	1.92152	0.165689			-1.10882	2.66691	4.4452	0.0349995			-1.2953	2.667	10.5725	0.00114783			-1.48144	2.66691	8.77633	0.00305165			-1.0189	2.66691	3.84361	0.049936
TRINITY_DN35255_c0_g3	-0.940334	2.4398	3.10518	0.0780435			-1.18015	2.43985	3.00516	0.0829997			-1.02661	2.43985	1.91515	0.166392			0.973445	2.43979	3.41081	0.0647705			1.21285	2.43985	2.94204	0.0863015			1.05931	2.43985	2.28573	0.130569
TRINITY_DN30618_c0_g2	0.718018	4.82996	7.78776	0.00526014			0.656147	4.82995	4.08305	0.0433154			0.657075	4.82995	3.06207	0.0801396			0.566691	4.82996	4.2324	0.0396593			0.485134	4.82995	1.99297	0.158031			0.484206	4.82995	1.90855	0.167124
TRINITY_DN32_c0_g1	-1.34207	4.52511	5.49297	0.019093			-0.794055	4.52513	1.88534	0.169728			-1.8447	4.52513	8.12986	0.00435421			1.79367	4.52511	12.4657	0.000414493			1.20961	4.52513	3.95994	0.0465953			2.26026	4.52513	13.8441	0.000198616
TRINITY_DN101973_c0_g2	1.61637	0.939953	8.28814	0.00399049			1.15101	0.940174	2.87868	0.0897598			1.63346	0.940174	4.22987	0.0397185			1.509	0.939914	7.14431	0.00752021			1.47247	0.940174	4.21666	0.0400289			0.990011	0.940174	1.87272	0.171164
TRINITY_DN57686_c0_g1	-1.05216	0.361158	4.06605	0.0437535			-0.867885	0.36106	1.86237	0.172352			-1.02845	0.36106	2.02445	0.154784			-1.31379	0.361176	6.58344	0.0102932			-1.30139	0.36106	3.60096	0.0577463			-1.14082	0.36106	2.61427	0.105906
TRINITY_DN20956_c0_g1	0.748007	1.38693	2.40618	0.120857			0.80168	1.38677	1.8602	0.172601			1.05262	1.38677	2.2785	0.131178			-0.917456	1.38695	3.64515	0.0562329			-0.945229	1.38677	2.26481	0.132342			-1.19617	1.38677	3.11583	0.0775351
TRINITY_DN40128_c1_g1	0.810232	1.8955	7.96464	0.00476999			0.790889	1.89547	4.75455	0.029221			0.69365	1.89547	2.83149	0.0924327			0.645942	1.89551	4.3736	0.0364998			0.515598	1.89547	1.8588	0.172763			0.612837	1.89547	2.47482	0.115683
TRINITY_DN52944_c0_g1	-0.717498	0.878182	2.24285	0.134233			0.679078	0.878074	1.9887	0.158477			-2.01255	0.878074	14.0292	0.000179997			0.843739	0.878201	3.25659	0.0711369			-0.695251	0.878074	1.85673	0.173002			1.99638	0.878074	15.7925	7.06804e-05
TRINITY_DN2172_c2_g1	-1.27177	2.67217	9.14573	0.00249299			-1.03623	2.6722	4.16211	0.041338			-1.46771	2.6722	6.68476	0.00972407			-1.03193	2.67217	5.00503	0.0252738			-1.18365	2.6722	4.87149	0.0273039			-0.752167	2.6722	1.85018	0.173763
TRINITY_DN15012_c0_g1	-2.18963	2.74458	10.6314	0.00111181			-2.22022	2.74463	7.43351	0.00640203			-1.17434	2.74463	1.83572	0.175454			-2.1577	2.74457	9.26112	0.0023407			-1.17917	2.74463	2.07563	0.149668			-2.22506	2.74463	5.95313	0.0146911
TRINITY_DN62241_c0_g1	0.887582	1.18351	3.73908	0.0531536			0.87258	1.18329	2.49235	0.114401			1.3614	1.18329	4.17305	0.0410719			-0.810915	1.18355	2.89537	0.0888342			-0.79461	1.18329	1.82945	0.176193			-1.28343	1.18329	3.9594	0.0466103
TRINITY_DN14834_c0_g1	1.05985	1.9557	5.67558	0.0172027			1.14482	1.95572	5.01948	0.0250637			0.786911	1.95572	1.82386	0.176854			1.18536	1.9557	7.7508	0.00536887			0.94642	1.95572	3.11767	0.0774475			1.30433	1.95572	5.76294	0.0163677
TRINITY_DN14774_c0_g1	-0.78002	1.53738	5.52348	0.0187629			-0.719554	1.53736	3.12134	0.077273			-0.621581	1.53736	1.82314	0.17694			-0.836595	1.53738	6.30271	0.0120554			-0.692106	1.53736	2.55687	0.109816			-0.790079	1.53736	3.12651	0.0770284
TRINITY_DN29834_c0_g2	-0.65042	2.95305	3.48595	0.061892			-0.961234	2.95308	5.34222	0.0208149			-0.613039	2.95308	1.81116	0.17837			0.706989	2.95305	4.27317	0.0387186			1.02273	2.95308	5.56091	0.0183658			0.674535	2.95308	2.44122	0.118184
TRINITY_DN123311_c0_g1	-0.973109	0.4155	3.95977	0.0466001			-0.814345	0.415288	1.89199	0.168978			-0.910137	0.415288	1.80844	0.178695			-1.20929	0.415538	6.42424	0.0112573			-1.16265	0.415288	3.31326	0.0687229			-1.06686	0.415288	2.63561	0.104492
TRINITY_DN1054_c0_g2	0.707639	5.17082	10.5608	0.00115513			0.794599	5.1708	8.73551	0.00312072			0.704738	5.1708	5.08496	0.0241343			-0.363533	5.17082	1.92292	0.165535			-0.489524	5.1708	2.95076	0.0858371			-0.399663	5.1708	1.7977	0.179991
TRINITY_DN48504_c0_g2	-1.59549	1.53415	10.0643	0.0015117			-1.54054	1.53401	5.7032	0.016934			-1.31146	1.53401	3.42611	0.0641732			-1.23006	1.53418	4.84487	0.0277285			-0.895652	1.53401	1.79453	0.180375			-1.12473	1.53401	2.58182	0.108098
TRINITY_DN46069_c0_g3	-0.55485	2.57669	1.91676	0.166214			-1.50325	2.57674	14.7093	0.000125424	0.0378262		1.17654	2.57674	7.03614	0.00798808			-0.546457	2.57668	1.79445	0.180384			0.863484	2.57674	4.6097	0.0317916			-1.81631	2.57674	16.9583	3.82104e-05
TRINITY_DN3595_c0_g1	1.16414	4.69951	5.67871	0.017172			0.915423	4.69951	2.29015	0.130197			1.1257	4.69951	2.50757	0.113301			1.13356	4.69951	5.43713	0.019713			1.07808	4.69951	2.78286	0.0952778			0.867803	4.69951	1.78875	0.181079
TRINITY_DN30272_c0_g1	0.611212	1.25525	4.10432	0.0427738			0.636099	1.25513	2.8471	0.0915389			0.782375	1.25513	3.12482	0.0771084			-0.498623	1.25527	2.42505	0.119409			-0.531349	1.25513	1.78568	0.181453			-0.677625	1.25513	2.51519	0.112754
TRINITY_DN63556_c0_g1	0.935138	4.4278	5.23025	0.0221973			1.00409	4.42778	3.74338	0.0530171			1.07451	4.42778	3.10224	0.0781845			-0.631003	4.4278	2.03501	0.153714			-0.734412	4.42778	1.77383	0.182909			-0.80483	4.42778	1.90063	0.168008
TRINITY_DN1054_c4_g1	1.52304	6.00566	22.301	2.3308e-06	0.0014992		1.48519	6.00565	19.6898	9.1085e-06	0.0091567		1.97954	6.00565	23.7764	1.08199e-06	0.00208841		-0.599017	6.00566	1.77022	0.183355			-0.6802	6.00565	3.70699	0.0541851			-1.17456	6.00565	9.50624	0.00204774
TRINITY_DN156994_c0_g1	0.812159	4.37074	4.55329	0.0328555			0.707109	4.37073	2.46294	0.11656			0.693938	4.37073	1.77014	0.183365			0.980611	4.37075	7.51348	0.00612391			0.888296	4.37073	3.43332	0.0638937			0.901467	4.37073	3.48221	0.0620319
TRINITY_DN64286_c0_g3	0.791072	0.925391	6.3344	0.0118418			0.591343	0.925398	2.28352	0.130755			0.801469	0.925398	3.37964	0.0660064			0.774751	0.92539	5.9567	0.0146615			0.764712	0.925398	3.60806	0.0575003			0.554586	0.925398	1.76386	0.184143
TRINITY_DN34670_c0_g1	-1.70229	1.44261	6.29263	0.0121241			-1.62355	1.44294	3.52812	0.0603363			-1.25473	1.44294	1.76357	0.184179			-1.70392	1.44256	5.85679	0.0155171			-1.26706	1.44294	2.00286	0.157003			-1.63589	1.44294	2.90186	0.0884776
TRINITY_DN1373_c0_g3	0.674684	0.925178	4.58433	0.0322655			0.5987	0.925161	2.21992	0.13624			0.595384	0.925161	1.76019	0.184601			0.690334	0.925181	4.79473	0.0285469			0.611028	0.925161	2.16075	0.141576			0.614343	0.925161	2.05345	0.151861
TRINITY_DN598_c1_g1	-1.41639	2.34711	7.74608	0.00538292			-1.39039	2.34696	4.60913	0.0318022			-1.03705	2.34696	2.12951	0.144487			-1.27641	2.34714	5.58009	0.0181658			-0.886296	2.34696	1.75271	0.185536			-1.23963	2.34696	3.03247	0.0816137
TRINITY_DN19803_c0_g1	-1.16341	1.19157	6.78587	0.00918824			-0.884449	1.19169	2.77977	0.0954618			-1.45975	1.19169	5.85247	0.0155552			-1.08287	1.19155	5.33954	0.020847			-1.33987	1.19169	5.44741	0.0195973			-0.764563	1.19169	1.74965	0.185921
TRINITY_DN44613_c0_g2	1.66568	2.39259	6.02013	0.0141436			2.46215	2.39271	11.3024	0.000774054			1.0905	2.39271	1.74397	0.186637			1.75269	2.39256	7.11292	0.00765305			1.24769	2.39271	2.73138	0.0983941			2.61933	2.39271	11.6062	0.000657314
TRINITY_DN11602_c0_g2	-0.827213	0.475599	6.89903	0.00862424			-0.642765	0.475618	2.79544	0.0945326			-0.923757	0.475618	4.40251	0.0358861			-0.751104	0.475596	5.12978	0.0235188			-0.825541	0.475618	3.85169	0.0496959			-0.544549	0.475618	1.74345	0.186702
TRINITY_DN894_c1_g2	0.458583	7.19609	4.9994	0.0253562			0.481228	7.19609	3.47592	0.0622681			0.550091	7.19609	3.39409	0.0654303			-0.324343	7.19609	2.16599	0.141093			-0.361083	7.19609	1.74339	0.18671			-0.429946	7.19609	2.25805	0.132921
TRINITY_DN90296_c0_g1	-0.886485	0.887581	3.38693	0.0657152			-1.33454	0.887726	4.92708	0.0264389			-0.843486	0.887726	1.73981	0.187163			0.915912	0.887556	3.70024	0.0544046			1.37702	0.887726	4.87465	0.027254			0.885966	0.887726	2.14166	0.143347
TRINITY_DN57748_c0_g1	-2.05351	0.417866	11.4159	0.000728165			-1.95791	0.418108	6.17304	0.0129711			-1.77414	0.418108	4.23308	0.0396435			-1.43899	0.417823	4.3836	0.0362863			-1.08009	0.418108	1.73943	0.18721			-1.26385	0.418108	2.25293	0.133362
TRINITY_DN15906_c1_g1	1.41795	0.374772	3.98042	0.046032			1.0844	0.374807	1.76727	0.18372			1.22205	0.374807	1.73462	0.187822			2.07908	0.374766	10.8328	0.000997185			1.97256	0.374807	5.16044	0.023107			1.83491	0.374807	4.55322	0.0328569
TRINITY_DN22268_c0_g1	-0.637079	4.20396	5.08225	0.024172			-0.528646	4.20396	2.42904	0.119106			-0.875648	4.20396	5.36984	0.0204878			0.590637	4.20395	4.23732	0.0395446			0.466628	4.20396	1.72761	0.188717			0.813631	4.20396	5.1786	0.0228667
TRINITY_DN6380_c8_g1	-0.52489	4.87394	3.99335	0.0456802			-0.411684	4.87394	1.71888	0.189838			-0.526638	4.87394	2.22131	0.136118			-0.667687	4.87394	7.11368	0.00764981			-0.674081	4.87394	4.15041	0.0416244			-0.559127	4.87394	2.61885	0.105601
TRINITY_DN258948_c0_g1	-0.629078	3.61291	5.57878	0.0181793			-0.591252	3.61288	2.97537	0.084541			-0.524291	3.61288	1.86142	0.172461			-0.580785	3.61291	4.40173	0.0359025			-0.471049	3.61288	1.71491	0.19035			-0.53801	3.61288	2.06242	0.15097
TRINITY_DN27797_c5_g1	-0.869574	1.88145	4.42471	0.0354222			-1.82193	1.88153	18.0274	2.17747e-05	0.0145933		-0.578744	1.88153	1.71274	0.190631			0.856279	1.88143	4.30681	0.0379601			1.85422	1.88153	17.5127	2.85399e-05	0.0444246		0.611035	1.88153	2.11717	0.145655
TRINITY_DN5086_c0_g1	-0.819758	1.01861	3.6833	0.0549601			-0.666743	1.01858	1.70631	0.191465			-0.772089	1.01858	1.78023	0.182121			-1.08743	1.01862	7.11144	0.00765937			-1.05937	1.01858	3.76412	0.0523633			-0.954022	1.01858	2.84882	0.0914411
TRINITY_DN2892_c0_g3	0.52252	5.39169	1.7039	0.191779			0.634426	5.39167	2.11956	0.145428			0.708903	5.39167	1.95396	0.162161			-1.06495	5.3917	8.92318	0.00281574			-1.12017	5.39167	5.75322	0.0164585			-1.19465	5.39167	5.72908	0.0166862
TRINITY_DN225739_c0_g1	-1.475	2.89912	5.46323	0.0194207			-1.28966	2.89911	2.52545	0.112022			-1.46719	2.89911	2.68607	0.101229			-1.3812	2.89912	4.39441	0.0360569			-1.34409	2.89911	2.51885	0.112493			-1.16657	2.89911	1.70345	0.191837
TRINITY_DN75322_c1_g1	0.689167	0.176827	5.82365	0.0158121			0.693379	0.176726	3.91395	0.0478869			0.880766	0.176726	4.39649	0.0360131			-0.44247	0.176845	1.98449	0.158918			-0.480267	0.176726	1.69588	0.192827			-0.667654	0.176726	2.71201	0.0995955
TRINITY_DN18377_c0_g1	-0.778783	2.43523	4.89115	0.0269947			-0.844529	2.43526	3.35739	0.0669039			-0.873697	2.43526	2.96679	0.0849902			0.536875	2.43522	2.06264	0.150948			0.62501	2.43526	1.6941	0.193061			0.654178	2.43526	1.85332	0.173398
TRINITY_DN69349_c0_g1	-1.56524	0.493641	3.2504	0.071406			-3.84868	0.493723	12.2492	0.000465466			1.8936	0.493723	2.73569	0.0981288			-1.17748	0.493626	1.69105	0.193463			2.44491	0.493723	5.25449	0.0218903			-3.29737	0.493723	7.60591	0.00581773
TRINITY_DN21779_c2_g1	0.89684	2.64333	5.45648	0.0194958			0.869761	2.64333	3.20098	0.0735943			0.757131	2.64333	1.82744	0.17643			0.806666	2.64333	4.23626	0.0395693			0.666298	2.64333	1.6894	0.19368			0.778928	2.64333	2.23246	0.135138
TRINITY_DN55222_c0_g1	-1.03233	2.57359	6.60767	0.010154			-1.01975	2.57365	4.08574	0.0432466			-0.728256	2.57365	1.68514	0.194243			-1.00293	2.57358	5.80581	0.0159733			-0.70897	2.57365	1.81082	0.17841			-1.00047	2.57365	3.2424	0.0717556
TRINITY_DN67637_c0_g2	-2.87079	1.47475	13.2359	0.000274637	0.0337812		-2.9306	1.47508	9.29826	0.00229372			-1.40365	1.47508	1.97754	0.15965			-2.68721	1.47469	9.95766	0.00160182			-1.22474	1.47508	1.68126	0.194757			-2.75169	1.47508	6.62304	0.0100668
TRINITY_DN24714_c1_g2	0.844389	1.15994	5.3685	0.0205036			0.892834	1.15998	4.27713	0.0386284			0.623295	1.15998	1.67493	0.1956			0.940806	1.15993	7.17162	0.00740658			0.745156	1.15998	2.7837	0.095228			1.0147	1.15998	4.92012	0.0265456
TRINITY_DN29038_c0_g1	0.58237	3.60654	3.42817	0.0640931			0.626939	3.60652	2.45417	0.117213			0.703804	3.60652	2.28437	0.130683			-0.495831	3.60654	2.29588	0.129718			-0.549528	3.60652	1.67429	0.195685			-0.626393	3.60652	1.95795	0.161732
TRINITY_DN7070_c0_g4	-0.919426	0.931372	4.85323	0.0275945			-0.842824	0.931169	2.42239	0.119612			-0.789735	0.931169	1.68714	0.193979			-0.876779	0.931408	4.12999	0.0421297			-0.741959	0.931169	1.66905	0.196386			-0.795049	0.931169	1.81162	0.178315
TRINITY_DN286_c0_g1	-1.57617	4.57173	3.80096	0.0512233			-1.3418	4.57173	1.6679	0.19654			-1.63292	4.57173	2.03565	0.153648			-1.77943	4.57172	4.63657	0.0312975			-1.81671	4.57173	2.76009	0.0966429			-1.5256	4.57173	1.71961	0.189744
TRINITY_DN926_c1_g1	0.563861	3.75883	2.90904	0.0880843			0.64383	3.7588	2.35626	0.124781			0.629113	3.7588	1.66633	0.196751			-0.543198	3.75883	2.58507	0.107876			-0.628808	3.7588	1.99055	0.158283			-0.614091	3.7588	1.71344	0.190539
TRINITY_DN4373_c1_g1	-1.29701	4.10208	12.4308	0.000422316	0.043757		-1.37233	4.10206	9.72297	0.00181979			-0.782158	4.10206	2.63426	0.104581			-1.10789	4.10208	7.38368	0.00658182			-0.582467	4.10206	1.66235	0.197286			-1.17264	4.10206	5.89267	0.015204
TRINITY_DN63510_c1_g2	1.01939	0.266439	3.36291	0.0666799			0.969548	0.2659	2.11958	0.145426			1.75716	0.2659	4.58942	0.0321698			-0.972355	0.266535	2.87165	0.0901526			-0.909728	0.2659	1.65721	0.197981			-1.69734	0.2659	4.52073	0.0334866
TRINITY_DN41721_c0_g1	0.887491	0.139671	4.17915	0.0409243			1.05643	0.139373	3.87773	0.0489308			0.855773	0.139373	1.80517	0.179089			-0.800506	0.139724	3.13325	0.0767107			-0.989269	0.139373	3.01328	0.0825851			-0.788613	0.139373	1.64531	0.199599
TRINITY_DN13336_c0_g1	1.65588	1.69371	4.8776	0.0272075			1.78697	1.69378	4.05008	0.0441692			1.31635	1.69378	1.64506	0.199633			1.85297	1.6937	6.64758	0.00992903			1.55707	1.69378	2.75438	0.0969886			2.02769	1.69378	4.65934	0.030885
TRINITY_DN3021_c1_g1	0.738622	3.06662	1.76554	0.183934			0.83529	3.06657	1.64408	0.199766			1.10399	3.06657	2.05927	0.151282			-1.27685	3.06663	5.7837	0.0161754			-1.30506	3.06657	3.46751	0.0625855			-1.57376	3.06657	4.27816	0.0386052
TRINITY_DN9369_c0_g1	0.391151	5.7623	3.01869	0.0823101			0.410552	5.76229	2.07839	0.149398			0.501076	5.76229	2.32071	0.127661			-0.366748	5.7623	2.53858	0.111094			-0.386382	5.76229	1.64089	0.200204			-0.476906	5.76229	2.27547	0.131436
TRINITY_DN40563_c0_g1	0.577505	1.03624	2.17039	0.14069			0.612232	1.03614	1.62401	0.202534			0.837532	1.03614	2.19313	0.138627			-0.740974	1.03625	3.62856	0.0567958			-0.746631	1.03614	2.15028	0.142544			-0.971931	1.03614	3.12585	0.0770596
TRINITY_DN109628_c1_g1	-0.73676	0.263369	2.22257	0.136006			-1.10704	0.263472	3.49191	0.0616695			-0.785389	0.263472	1.62021	0.203062			1.15857	0.263351	6.64537	0.00994136			1.48263	0.263472	5.81115	0.0159249			1.16098	0.263472	3.9261	0.0475421
TRINITY_DN24540_c0_g1	-1.18239	1.51256	6.14666	0.0131661			-1.14107	1.51232	3.73801	0.0531879			-0.837543	1.51232	1.61487	0.203808			-1.24471	1.51261	6.58496	0.0102844			-0.926131	1.51232	2.22594	0.13571			-1.22966	1.51232	3.53477	0.0600947
TRINITY_DN871_c4_g1	1.24823	4.4378	9.15248	0.00248382			1.32106	4.43781	6.76091	0.00931762			1.01354	4.43781	2.92987	0.0869547			0.915476	4.4378	4.18953	0.0406745			0.681887	4.43781	1.61445	0.203867			0.989413	4.43781	3.32625	0.0681822
TRINITY_DN15088_c0_g1	0.553399	1.68633	2.84274	0.0917877			0.527064	1.68627	1.73155	0.188213			0.86952	1.68627	3.39148	0.0655339			-0.581181	1.68634	3.04999	0.0807378			-0.539766	1.68627	1.61369	0.203973			-0.882222	1.68627	3.7441	0.0529942
TRINITY_DN10557_c1_g4	-0.563642	2.16511	1.77336	0.182967			-0.789178	2.1651	3.48539	0.0619129			0.6458	2.1651	1.74215	0.186866			-1.30064	2.16511	13.5511	0.000232154			-0.56509	2.1651	1.61166	0.204259			-2.00007	2.1651	16.3678	5.21641e-05
TRINITY_DN33606_c0_g1	1.74786	0.916388	8.07294	0.00449312			1.37048	0.916725	3.20042	0.0736195			1.72915	0.916725	3.69701	0.05451			1.48227	0.916328	5.52624	0.0187333			1.39461	0.916725	2.99819	0.0833574			1.03594	0.916725	1.60983	0.204516
TRINITY_DN709_c1_g1	-1.06465	2.60375	10.3075	0.00132487			-1.05476	2.60371	6.2602	0.012348			-0.843715	2.60371	3.25087	0.0713854			-0.811679	2.60376	4.71098	0.0299706			-0.558095	2.60371	1.60715	0.204893			-0.769142	2.60371	2.82079	0.0930507
TRINITY_DN83473_c0_g1	-0.928242	1.10576	4.33862	0.0372571			-0.696913	1.10581	1.60826	0.204737			-1.10102	1.10581	3.12838	0.0769403			-1.01835	1.10575	5.14218	0.0233513			-1.16704	1.10581	3.9029	0.0482027			-0.762929	1.10581	1.60607	0.205046
TRINITY_DN23046_c0_g1	-1.3942	1.41602	11.7366	0.000612828			-1.24278	1.41593	5.67977	0.0171616			-1.41841	1.41593	5.98066	0.0144636			-0.915686	1.41604	3.72281	0.0536739			-0.880678	1.41593	2.5645	0.109287			-0.70505	1.41593	1.5911	0.207169
TRINITY_DN22208_c0_g1	-0.745713	2.08359	3.51109	0.0609592			-0.611549	2.08358	1.66916	0.196372			-0.672245	2.08358	1.59087	0.207202			-1.05342	2.08359	7.91536	0.00490167			-1.00775	2.08358	4.02481	0.0448356			-0.94705	2.08358	3.24671	0.071567
TRINITY_DN29670_c1_g1	0.517531	2.11653	1.58554	0.207965			0.632803	2.11652	1.9405	0.163614			0.700442	2.11652	1.71865	0.189866			-1.06567	2.11654	8.28471	0.00399803			-1.12253	2.11652	5.30664	0.0212443			-1.19016	2.11652	5.15881	0.0231288
TRINITY_DN47555_c0_g1	-1.03198	3.81193	7.0875	0.00776235			-0.967695	3.81198	3.64075	0.0563815			-0.909889	3.81198	2.61654	0.105755			-0.817161	3.81193	3.7931	0.0514643			-0.663688	3.81198	1.58382	0.208211			-0.721494	3.81198	1.69809	0.192538
TRINITY_DN30949_c1_g2	-0.789285	1.53135	3.99183	0.0457214			-0.670338	1.53118	1.73771	0.187429			-0.761663	1.53118	1.77352	0.182947			-0.823798	1.53138	4.21038	0.0401774			-0.790923	1.53118	2.15068	0.142507			-0.699598	1.53118	1.58111	0.2086
TRINITY_DN40489_c0_g1	-0.750479	0.437843	2.50178	0.113718			-0.962782	0.437956	2.46407	0.116476			-0.823842	0.437956	1.57919	0.208878			0.871527	0.437823	3.55881	0.0592304			1.07363	0.437956	2.83558	0.0921975			0.934687	0.437956	2.26022	0.132736
TRINITY_DN34221_c0_g1	-1.24272	0.201848	5.2258	0.0222542			-1.01788	0.202069	2.19308	0.138631			-1.35291	0.202069	3.02222	0.0821312			-1.19286	0.201809	4.4909	0.0340757			-1.27721	0.202069	2.96995	0.0848243			-0.942182	0.202069	1.57791	0.209063
TRINITY_DN28034_c0_g1	-2.43413	1.8665	18.3795	1.80993e-05	0.00606503		-3.3413	1.86664	18.6297	1.58726e-05	0.0123535		-1.1041	1.86664	2.0415	0.153059			-1.09424	1.86647	2.33322	0.12664			0.930628	1.86664	1.57481	0.209509			-1.30658	1.86664	2.84244	0.0918046
TRINITY_DN33910_c0_g1	-1.89329	1.49397	2.123	0.145102			-4.65059	1.49356	6.78061	0.00921535			4.12539	1.49356	4.25379	0.0391628			-1.68332	1.49405	1.5748	0.209511			2.91144	1.49356	3.01667	0.0824127			-5.86454	1.49356	7.33661	0.00675642
TRINITY_DN3418_c2_g5	-0.509798	4.72174	3.38581	0.06576			-0.412037	4.72174	1.59287	0.206917			-0.460778	4.72174	1.57089	0.210078			-0.733556	4.72175	8.23088	0.00411836			-0.705814	4.72174	4.20568	0.0402887			-0.657074	4.72174	3.31983	0.068449
TRINITY_DN7538_c0_g1	0.858765	4.06857	14.6272	0.000131007	0.0212423		0.823909	4.06858	8.21869	0.00414612			0.7939	4.06858	5.69176	0.0170447			0.490791	4.06857	3.15214	0.0758272			0.379387	4.06858	1.56889	0.210368			0.409397	4.06858	1.73392	0.187911
TRINITY_DN9860_c0_g1	-0.936442	6.2425	12.4296	0.000422572	0.043757		-0.888025	6.2425	7.15659	0.00746892			-1.10885	6.2425	9.06978	0.00259868			0.453207	6.2425	1.96235	0.161262			0.430678	6.2425	1.56558	0.21085			0.651502	6.2425	3.48683	0.061859
TRINITY_DN14640_c1_g1	-1.44414	1.58427	9.40887	0.00215938			-2.42921	1.58416	26.3131	2.90313e-07	0.000778265		0.639546	1.58416	1.56539	0.210877			-1.18722	1.58429	5.30001	0.0213253			0.833261	1.58416	3.05128	0.0806737			-2.2355	1.58416	18.5055	1.69418e-05	0.0375666
TRINITY_DN83254_c0_g1	0.737345	0.621587	4.29346	0.0382593			0.680788	0.621545	2.38876	0.122211			0.608966	0.621545	1.56327	0.211187			0.852136	0.621595	6.17362	0.0129669			0.740207	0.621545	2.66818	0.102373			0.812028	0.621545	3.02808	0.0818347
TRINITY_DN13647_c0_g1	0.750559	6.86497	4.83788	0.0278411			0.654636	6.86497	2.25697	0.133014			0.690548	6.86497	1.86326	0.172249			0.692732	6.86497	4.0103	0.0452231			0.622687	6.86497	1.81	0.178508			0.586775	6.86497	1.55989	0.211681
TRINITY_DN46177_c0_g1	-3.55968	4.20313	31.2598	2.25706e-08	3.17517e-05		-3.69878	4.20317	24.0291	9.48895e-07	0.00176108		-2.26557	4.20317	8.92948	0.00280604			-2.41777	4.20312	8.60254	0.00335695			-0.877036	4.20317	1.55699	0.212106			-2.31025	4.20317	8.58172	0.00339554
TRINITY_DN13775_c2_g1	0.714776	0.190176	4.70111	0.0301432			0.700172	0.190371	2.95866	0.0854185			0.546203	0.190371	1.5563	0.212208			0.843983	0.190142	7.15734	0.00746579			0.694686	0.190371	2.85882	0.090874			0.848655	0.190371	3.9368	0.0472407
TRINITY_DN3254_c0_g1	-0.934321	5.22618	10.9533	0.000934384			-0.909696	5.22618	6.21518	0.0126659			-0.797617	5.22618	3.87977	0.0488712			-0.649463	5.22618	3.96252	0.046524			-0.472446	5.22618	1.55517	0.212374			-0.584525	5.22618	2.16888	0.140828
TRINITY_DN73910_c0_g3	0.609259	1.03909	3.86251	0.0493765			0.508467	1.03912	1.64728	0.199329			0.552082	1.03912	1.55465	0.21245			0.674314	1.03908	4.90385	0.0267968			0.622172	1.03912	2.29334	0.12993			0.578557	1.03912	1.87538	0.17086
TRINITY_DN1426_c0_g1	0.675856	5.45987	3.86197	0.0493922			0.86129	5.45986	4.65797	0.0309097			0.576035	5.45986	1.55313	0.212674			-0.78518	5.45988	5.34397	0.020794			-0.980412	5.45986	5.29282	0.0214136			-0.695157	5.45986	2.41792	0.119954
TRINITY_DN4194_c0_g2	0.900556	1.38112	2.99087	0.0837354			0.961917	1.38099	2.11147	0.146198			1.13568	1.38099	2.09074	0.148194			-0.80734	1.38114	2.23968	0.134509			-0.877924	1.38099	1.55309	0.21268			-1.05169	1.38099	1.92293	0.165534
TRINITY_DN10221_c0_g1	1.20496	2.96677	8.22793	0.00412505			0.851793	2.96678	2.79736	0.0944195			1.26322	2.96678	4.45819	0.0347344			1.0897	2.96677	6.41571	0.0113115			1.09336	2.96678	4.07355	0.0435595			0.681929	2.96678	1.55074	0.213026
TRINITY_DN8012_c1_g1	-0.745198	1.91087	3.24933	0.0714525			-0.597272	1.91086	1.63577	0.200906			-0.658617	1.91086	1.54598	0.21373			-1.20914	1.91087	10.5748	0.00114638			-1.16656	1.91086	5.45394	0.0195242			-1.10522	1.91086	4.46378	0.0346208
TRINITY_DN20258_c0_g1	-0.565927	0.903382	1.54532	0.213828			-1.51091	0.90353	11.1942	0.000820539			1.4637	0.90353	7.86688	0.00503485			-0.716901	0.903356	2.49163	0.114453			0.770419	0.90353	2.72229	0.098956			-2.20419	0.90353	18.1068	2.08858e-05	0.0419926
TRINITY_DN2867_c0_g4	1.02911	1.71583	5.84159	0.0156517			1.03453	1.71588	3.65168	0.0560126			0.850596	1.71588	1.87333	0.171094			0.883639	1.71582	4.04485	0.0443063			0.705314	1.71588	1.5451	0.21386			0.889247	1.71588	2.35469	0.124907
TRINITY_DN4210_c1_g3	-1.11733	2.22962	3.78886	0.0515947			-0.885915	2.22964	1.54215	0.214298			-1.24383	2.22964	2.43405	0.118726			-1.33341	2.22962	5.41481	0.0199666			-1.44192	2.22964	3.62705	0.0568476			-1.084	2.22964	1.86871	0.171622
TRINITY_DN27209_c0_g1	-0.684201	0.230694	2.40196	0.121183			-0.711459	0.230748	1.53755	0.214984			-0.864455	0.230748	2.00458	0.156824			0.802355	0.230684	3.49	0.0617405			0.81073	0.230748	1.843	0.1746			0.963726	0.230748	2.76972	0.096063
TRINITY_DN18222_c0_g2	-0.730954	0.376257	4.34392	0.0371413			-0.596268	0.376336	1.81018	0.178487			-0.75095	0.376336	2.19455	0.138499			-0.737173	0.376243	4.24421	0.0393843			-0.748274	0.376336	2.41486	0.120189			-0.593592	0.376336	1.53406	0.215504
TRINITY_DN896_c0_g2	1.07882	5.11281	13.0571	0.000302131	0.0358019		1.16662	5.11279	9.85331	0.00169526			1.11794	5.11279	6.55195	0.0104769			-0.464319	5.11281	1.53352	0.215585			-0.61643	5.11279	2.45336	0.117274			-0.567758	5.11279	1.88403	0.169877
TRINITY_DN13283_c0_g1	0.914164	4.88313	7.73699	0.00541008			0.926029	4.88312	5.05084	0.024614			1.11797	4.88312	5.30847	0.021222			-0.479349	4.88313	1.61586	0.20367			-0.540909	4.88312	1.53283	0.215688			-0.732853	4.88312	2.51232	0.112959
TRINITY_DN1605_c2_g1	-0.857516	1.1205	3.8211	0.0506111			-1.72555	1.12065	11.5973	0.000660474			0.692947	1.12065	1.53279	0.215694			-0.676311	1.12048	2.14961	0.142606			0.775037	1.12065	2.22678	0.135636			-1.64346	1.12065	8.73059	0.00312915
TRINITY_DN971_c0_g2	-0.774602	5.31508	10.1044	0.00147917			-0.717707	5.31508	5.12818	0.0235404			-0.728688	5.31508	4.24927	0.0392671			-0.521078	5.31508	3.43459	0.0638443			-0.437217	5.31508	1.74839	0.186079			-0.426236	5.31508	1.53144	0.215896
TRINITY_DN25948_c0_g1	-0.606869	0.586374	3.85278	0.0496636			-0.684793	0.586544	2.72147	0.0990069			-0.675514	0.586544	2.31112	0.128451			0.44121	0.586343	1.83623	0.175393			0.536361	0.586544	1.52307	0.217156			0.527082	0.586544	1.56584	0.210812
TRINITY_DN164689_c0_g1	-0.826292	1.28115	4.14919	0.0416544			-0.604784	1.2812	1.52035	0.217567			-0.987217	1.2812	3.14304	0.0762516			-0.963043	1.28114	5.73789	0.0166027			-1.10436	1.2812	4.38542	0.0362476			-0.721923	1.2812	1.79995	0.179718
TRINITY_DN57475_c0_g1	0.769399	5.75436	4.03006	0.0446963			0.661167	5.75436	1.9706	0.160384			0.67242	5.75436	1.51612	0.218208			0.891784	5.75436	5.88374	0.0152813			0.813146	5.75436	2.63079	0.10481			0.801894	5.75436	2.51175	0.113
TRINITY_DN28602_c0_g1	-1.01439	2.33525	8.72233	0.00314335			-0.93043	2.33531	4.64705	0.031107			-1.24059	2.33531	6.8968	0.008635			0.625383	2.33524	2.63687	0.104409			0.551218	2.33531	1.51291	0.218696			0.861375	2.33531	3.73231	0.0533696
TRINITY_DN4420_c4_g1	-0.641531	2.79976	2.35113	0.125192			-0.741531	2.79982	1.86025	0.172596			-0.740161	2.79982	1.51044	0.219072			0.68833	2.79975	2.76554	0.0963142			0.78209	2.79982	1.89506	0.168632			0.780719	2.79982	1.8751	0.170892
TRINITY_DN789_c10_g1	-2.23897	1.09465	13.0688	0.000300258	0.0356863		-2.207	1.0948	7.5822	0.00589474			-1.78349	1.0948	4.24541	0.0393565			-1.55836	1.09463	4.80956	0.0283023			-1.00395	1.0948	1.50364	0.220112			-1.42746	1.0948	2.78265	0.0952905
TRINITY_DN4943_c3_g1	0.938411	1.90084	2.74662	0.0974601			1.1191	1.90062	2.70471	0.100052			0.980998	1.90062	1.5016	0.220425			-1.23467	1.90088	4.86789	0.027361			-1.40558	1.90062	3.68212	0.0549988			-1.26748	1.90062	2.62004	0.105522
TRINITY_DN17593_c0_g1	-0.448609	2.17712	1.79107	0.180796			-0.57287	2.17719	2.04585	0.152622			-0.539427	2.17719	1.50079	0.22055			0.746308	2.1771	5.94361	0.0147707			0.837122	2.17719	3.9821	0.0459861			0.80368	2.17719	3.71166	0.0540336
TRINITY_DN182_c1_g1	-1.49944	1.71407	8.7	0.0031821			-1.422	1.714	4.50942	0.0337087			-1.31621	1.714	3.21246	0.0730795			-1.08908	1.71408	3.72428	0.0536268			-0.847719	1.714	1.50011	0.220654			-0.95351	1.714	1.73315	0.188009
TRINITY_DN3539_c2_g1	-1.10426	0.947829	8.29257	0.00398076			-1.09159	0.947834	4.77121	0.0289395			-1.28589	0.947834	5.77168	0.0162864			0.625599	0.947828	2.10119	0.147184			0.637719	0.947834	1.49508	0.22143			0.832018	0.947834	2.74636	0.0974762
TRINITY_DN13913_c0_g1	-1.17114	3.84132	8.44672	0.00365703			-1.22435	3.84133	6.31982	0.0119396			-0.655109	3.84133	1.4914	0.221999			-1.16158	3.84131	7.74965	0.00537229			-0.677683	3.84133	1.8155	0.17785			-1.24692	3.84133	5.34341	0.0208008
TRINITY_DN4872_c0_g1	1.4496	4.02848	10.0009	0.0015646			1.3935	4.02849	6.39731	0.0114293			2.00494	4.02849	8.9515	0.00277242			-0.661256	4.02848	1.49721	0.2211			-0.709119	4.02849	1.48325	0.223267			-1.32056	4.02849	4.35658	0.0368661
TRINITY_DN56227_c0_g1	-1.09731	1.05742	3.47831	0.0621782			-0.941078	1.05716	1.56415	0.211059			-1.02322	1.05716	1.48013	0.223754			-1.27251	1.05746	4.64072	0.0312219			-1.20587	1.05716	2.28955	0.130248			-1.12373	1.05716	1.81518	0.177888
TRINITY_DN261172_c0_g1	-1.572	0.404233	4.25378	0.039163			-1.1749	0.403982	1.6213	0.202911			-2.27041	0.403982	4.63022	0.0314135			-1.69633	0.404278	4.74275	0.029422			-2.33348	0.403982	5.26346	0.0217777			-1.23798	0.403982	1.47768	0.224138
TRINITY_DN21441_c2_g1	-0.6292	2.14484	2.59549	0.107168			-0.583711	2.14485	1.4735	0.224795			-0.849654	2.14485	2.56798	0.109047			0.814441	2.14484	4.78899	0.0286421			0.741503	2.14485	2.17072	0.14066			1.00745	2.14485	4.0383	0.0444786
TRINITY_DN141_c0_g4	-1.13071	2.376	3.96551	0.0464415			-0.829527	2.37596	1.46764	0.225719			-1.46832	2.37596	3.64803	0.0561356			-1.36801	2.37601	5.86387	0.0154548			-1.66355	2.37596	5.14581	0.0233025			-1.02475	2.37596	1.81917	0.177412
TRINITY_DN128522_c0_g1	-4.15799	1.88009	16.4773	4.92354e-05	0.011437		-4.22196	1.88044	11.0897	0.000868077			-2.04124	1.88044	2.64396	0.103944			-3.63504	1.88003	10.3522	0.00129317			-1.43007	1.88044	1.45412	0.227868			-3.61079	1.88044	6.77873	0.00922505
TRINITY_DN124189_c0_g2	-6.31182	7.4469	17.0902	3.56466e-05	0.00934832		-6.1514	7.44689	12.9069	0.000327365			-1.8096	7.44689	1.45319	0.228017			-7.29076	7.4469	19.6487	9.30648e-06	0.0141899		-3.02311	7.44689	4.0818	0.0433474			-7.36491	7.44689	12.5987	0.00038601
TRINITY_DN52274_c0_g1	-0.669121	0.926546	6.25616	0.0123762			-0.698924	0.926679	3.88796	0.0486335			-0.769919	0.926679	4.13853	0.0419176			0.397384	0.926523	1.78378	0.181687			0.44846	0.926679	1.45042	0.228461			0.519454	0.926679	2.1104	0.146301
TRINITY_DN69088_c1_g1	-0.678342	1.01771	1.56965	0.210258			0.897274	1.01762	2.50229	0.113681			-2.31425	1.01762	12.7071	0.000364268			0.652587	1.01772	1.45011	0.228511			-1.21286	1.01762	3.96317	0.0465061			1.99867	1.01762	11.0722	0.000876325
TRINITY_DN843_c0_g2	0.314724	7.09222	1.7536	0.185425			0.353845	7.09222	1.44877	0.228726			0.41111	7.09222	1.47329	0.224827			-0.438874	7.09222	3.64959	0.0560829			-0.462614	7.09222	2.20456	0.137603			-0.51988	7.09222	2.53163	0.111585
TRINITY_DN19995_c0_g1	0.518832	1.29319	2.85042	0.0913501			0.612309	1.29309	2.4898	0.114586			0.546179	1.29309	1.44674	0.229051			-0.503562	1.29321	2.57402	0.108632			-0.605665	1.29309	2.15549	0.142061			-0.539535	1.29309	1.53086	0.215983
TRINITY_DN28896_c0_g1	-1.63822	0.598446	3.89701	0.048372			-1.38087	0.59894	1.66914	0.196373			-1.79782	0.59894	2.25996	0.132758			-1.7156	0.598359	4.03063	0.0446812			-1.84381	0.59894	2.61134	0.106102			-1.42686	0.59894	1.44217	0.229789
TRINITY_DN77117_c0_g1	-1.22837	0.123001	4.86172	0.027459			-0.943907	0.123195	1.90892	0.167083			-1.53392	0.123195	3.80108	0.0512196			-1.21392	0.122967	4.47337	0.0344271			-1.48477	0.123195	3.90425	0.0481641			-0.89476	0.123195	1.43953	0.230216
TRINITY_DN26970_c0_g1	1.31709	0.725842	7.42215	0.00644258			1.33949	0.725847	4.85605	0.0275493			1.62286	0.725847	4.89159	0.0269878			-0.669943	0.725842	1.47985	0.223799			-0.767726	0.725847	1.43898	0.230305			-1.05109	0.725847	2.249	0.133701
TRINITY_DN14830_c0_g1	1.10823	2.27075	5.78346	0.0161777			0.865613	2.27083	2.21419	0.136747			1.09338	2.27083	2.59392	0.107275			1.02242	2.27073	4.80143	0.0284362			0.976912	2.27083	2.5049	0.113493			0.749148	2.27083	1.43818	0.230434
TRINITY_DN36583_c1_g1	-0.746785	1.34322	3.21815	0.0728259			-1.14343	1.3435	4.77796	0.0288262			-0.674475	1.3435	1.43785	0.230488			0.729141	1.34317	3.05575	0.080452			1.14628	1.3435	4.44693	0.0349641			0.677331	1.3435	1.61186	0.204231
TRINITY_DN798_c2_g4	0.917694	3.164	3.56121	0.0591446			0.980531	3.16399	2.46395	0.116486			1.10644	3.16399	2.26034	0.132725			-0.71055	3.164	1.93323	0.164406			-0.796614	3.16399	1.43683	0.230653			-0.922528	3.16399	1.70342	0.191841
TRINITY_DN64389_c0_g1	0.564853	0.177904	1.70109	0.192145			0.582997	0.177705	1.4365	0.230707			1.00721	0.177705	2.8573	0.0909601			-0.993405	0.177939	5.99153	0.0143747			-0.937397	0.177705	3.21787	0.0728382			-1.36161	0.177705	5.55141	0.0184658
TRINITY_DN6723_c2_g1	-1.12897	0.316392	4.62111	0.0315808			-0.931976	0.31615	1.91057	0.1669			-1.19353	0.31615	2.4764	0.115567			-1.09615	0.316435	4.09415	0.0430319			-1.14	0.31615	2.49316	0.114342			-0.878449	0.31615	1.43035	0.231707
TRINITY_DN730_c0_g1	-1.66519	4.16167	13.7442	0.000209469	0.0284024		-1.5665	4.16168	6.96488	0.00831252			-1.58846	4.16168	6.00731	0.0142467			-0.949839	4.16167	3.05184	0.080646			-0.781947	4.16168	1.66514	0.196911			-0.759988	4.16168	1.43018	0.231735
TRINITY_DN15309_c0_g1	-1.6137	1.76927	2.20166	0.137862			-3.66104	1.76896	5.94481	0.0147607			2.12191	1.76896	1.77069	0.183297			-1.34146	1.76933	1.4294	0.231863			2.13856	1.76896	2.21134	0.136999			-3.64439	1.76896	4.62788	0.0314564
TRINITY_DN13109_c0_g2	0.833205	3.16561	3.78702	0.0516515			0.704059	3.16564	1.67948	0.194993			0.752027	3.16564	1.42864	0.231987			0.900887	3.16561	4.61601	0.0316748			0.827865	3.16564	2.06024	0.151186			0.779898	3.16564	1.78717	0.181272
TRINITY_DN14029_c0_g1	0.743551	3.47648	9.9845	0.00157864			0.729215	3.47646	5.851	0.0155682			0.653465	3.47646	3.55327	0.0594284			0.494163	3.47649	3.40487	0.0650044			0.378914	3.47646	1.4266	0.23232			0.454665	3.47646	1.95183	0.162389
TRINITY_DN2354_c0_g1	-0.352291	6.36221	3.96794	0.0463746			-0.318035	6.36221	1.93738	0.163954			-0.307827	6.36221	1.42579	0.232453			-0.350148	6.3622	3.83129	0.0503043			-0.304887	6.36221	1.61301	0.20407			-0.315095	6.36221	1.59147	0.207116
TRINITY_DN58403_c0_g1	0.595562	0.487136	1.84058	0.174883			0.562428	0.486982	1.42384	0.232772			1.2524	0.486982	4.6301	0.0314158			-1.05468	0.487164	6.69498	0.00966848			-0.928481	0.486982	3.35848	0.0668598			-1.61845	0.486982	8.15815	0.00428682
TRINITY_DN7155_c1_g1	0.445334	5.90419	2.00483	0.156799			0.472001	5.90418	1.42297	0.232916			0.61405	5.90418	1.7928	0.180586			-0.540253	5.90419	3.00082	0.0832225			-0.55121	5.90418	1.7229	0.18932			-0.693258	5.90418	2.44819	0.117661
TRINITY_DN13680_c0_g2	0.675974	2.64255	3.59773	0.0578585			0.554767	2.64255	1.56323	0.211193			0.607142	2.64255	1.42259	0.232977			0.803552	2.64255	5.53779	0.0186101			0.750744	2.64255	2.56243	0.10943			0.698369	2.64255	2.1535	0.142245
TRINITY_DN19298_c0_g1	1.26866	2.03598	4.89394	0.0269511			1.31565	2.03602	3.26963	0.0705733			1.02242	2.03602	1.46631	0.225928			1.14717	2.03598	3.93729	0.0472268			0.91624	2.03602	1.42223	0.233036			1.20946	2.03602	2.43351	0.118766
TRINITY_DN35896_c0_g1	0.676047	2.63558	4.53815	0.0331473			0.610744	2.63554	2.57095	0.108843			1.06883	2.63554	5.62779	0.0176779			-0.539388	2.63558	2.56731	0.109093			-0.480302	2.63554	1.41504	0.234222			-0.938387	2.63554	4.67859	0.0305409
TRINITY_DN7987_c0_g1	0.980061	3.25312	4.27121	0.0387633			0.925797	3.25311	2.37481	0.123307			0.829516	3.25311	1.41497	0.234233			0.975221	3.25312	4.28246	0.0385077			0.833935	3.25311	1.71103	0.190852			0.930216	3.25311	2.08776	0.148484
TRINITY_DN75479_c0_g1	0.7431	1.6696	3.45456	0.0630775			0.576368	1.66961	1.41354	0.234469			0.661082	1.66961	1.42804	0.232084			0.99956	1.6696	7.28301	0.00696099			0.952962	1.66961	3.46682	0.0626117			0.868248	1.66961	2.81709	0.0932652
TRINITY_DN18895_c0_g2	-0.941901	2.85969	5.11811	0.0236774			-0.739617	2.85968	1.99229	0.158102			-1.07384	2.85968	3.35532	0.0669882			-0.914007	2.85969	4.52438	0.0334152			-1.01669	2.85968	3.3819	0.0659158			-0.68247	2.85968	1.41253	0.234637
TRINITY_DN40112_c0_g1	-0.533618	2.1898	3.51371	0.060863			-0.678186	2.18984	3.35625	0.0669502			-0.535835	2.18984	1.74654	0.186312			0.437106	2.1898	2.21768	0.136437			0.600902	2.18984	2.41953	0.119831			0.458551	2.18984	1.41245	0.234649
TRINITY_DN8552_c0_g1	1.22744	1.08162	3.69202	0.0546732			1.01552	1.08137	1.67063	0.196175			1.07688	1.08137	1.40837	0.235327			1.52683	1.08167	6.38421	0.011514			1.4176	1.08137	2.87871	0.0897579			1.35624	1.08137	2.63354	0.104628
TRINITY_DN15167_c0_g1	-5.65162	5.52372	18.5254	1.67658e-05	0.00572641		-5.60254	5.52368	14.3166	0.000154497	0.0438536		-1.58522	5.52368	1.40834	0.235332			-6.08036	5.52373	18.4203	1.77157e-05	0.019019		-2.19739	5.52368	2.88975	0.0891445			-6.21471	5.52368	12.7158	0.000362571
TRINITY_DN83922_c0_g1	-1.53642	0.453532	6.09793	0.013534			-1.29902	0.454016	2.65474	0.103241			-1.66583	0.454016	3.49555	0.0615341			-1.30675	0.453446	3.92494	0.047575			-1.39642	0.454016	2.72204	0.0989715			-1.02962	0.454016	1.40709	0.23554
TRINITY_DN2944_c0_g1	0.890794	6.12585	4.6807	0.0305034			0.926233	6.12585	3.69271	0.0546509			0.662237	6.12585	1.40611	0.235703			1.04952	6.12585	7.24223	0.00712086			0.856348	6.12585	2.7851	0.0951447			1.12034	6.12585	4.7178	0.029852
TRINITY_DN46487_c0_g1	-0.921648	0.658657	1.81525	0.177879			-1.01964	0.658919	1.40348	0.236143			-1.15775	0.658919	1.55198	0.212844			1.46727	0.658611	5.28196	0.0215474			1.50945	0.658919	2.79648	0.0944716			1.64756	0.658919	3.53442	0.0601074
TRINITY_DN10763_c0_g2	-1.28862	2.65969	7.77816	0.00528815			-1.21599	2.65965	3.95427	0.0467526			-1.14673	2.65965	2.89858	0.0886578			-0.941403	2.6597	3.40593	0.0649623			-0.749421	2.65965	1.40331	0.236171			-0.81868	2.65965	1.5198	0.21765
TRINITY_DN21421_c0_g1	-0.927279	3.85285	3.37195	0.0663151			-0.767875	3.85286	1.40161	0.236455			-0.927451	3.85286	1.64444	0.199717			-1.06431	3.85284	4.41692	0.0355842			-1.06011	3.85286	2.41733	0.119999			-0.900538	3.85286	1.57328	0.209731
TRINITY_DN40327_c0_g2	0.975409	0.676309	1.95	0.162587			1.03066	0.675634	1.39977	0.236762			1.4948	0.675634	2.03722	0.153489			-1.22821	0.676428	3.04761	0.0808563			-1.24109	0.675634	1.76856	0.18356			-1.70523	0.675634	2.75351	0.0970415
TRINITY_DN99817_c0_g1	-0.751891	0.231334	2.86462	0.0905469			-0.56391	0.231668	1.397	0.237227			-1.10723	0.231668	5.19528	0.0226483			1.25856	0.231275	11.0526	0.000885646			1.02616	0.231668	4.33544	0.0373267			1.56948	0.231668	11.4868	0.000700912
TRINITY_DN34222_c1_g1	0.588356	3.77815	3.78919	0.0515847			0.461806	3.77814	1.42648	0.23234			0.569796	3.77814	1.63765	0.200648			0.621771	3.77815	4.3489	0.0370329			0.600611	3.77814	2.15375	0.142222			0.492622	3.77814	1.39697	0.237232
TRINITY_DN65625_c0_g1	1.13111	1.39095	3.98517	0.0459025			1.16846	1.39117	2.62942	0.1049			1.47742	1.39117	2.93121	0.0868824			-0.834205	1.39091	1.93828	0.163856			-0.904287	1.39117	1.3968	0.23726			-1.21325	1.39117	2.13789	0.143699
TRINITY_DN10751_c1_g1	0.499652	5.59195	4.35569	0.0368855			0.440243	5.59195	2.02225	0.155009			0.456678	5.59195	1.64067	0.200234			0.461283	5.59195	3.59356	0.0580038			0.411556	5.59195	1.57723	0.20916			0.395121	5.59195	1.39337	0.237837
TRINITY_DN3524_c1_g1	0.62714	2.50116	4.27871	0.0385926			0.446729	2.50117	1.39299	0.237902			0.633873	2.50117	2.14779	0.142775			0.702614	2.50115	5.69604	0.0170032			0.708819	2.50117	3.16235	0.0753547			0.521675	2.50117	1.64797	0.199236
TRINITY_DN11846_c2_g2	0.76475	1.83272	3.89434	0.0484491			0.682496	1.83266	1.95148	0.162427			0.657804	1.83266	1.39062	0.2383			0.851703	1.83274	5.07775	0.0242348			0.758421	1.83266	2.17792	0.140003			0.783114	1.83266	2.24487	0.134058
TRINITY_DN25075_c0_g1	1.23933	2.79129	6.24948	0.0124229			1.44322	2.79119	5.47108	0.0193336			1.12627	2.79119	2.41029	0.12054			-0.889969	2.79131	2.72571	0.0987444			-1.13451	2.79119	2.98056	0.0842704			-0.817556	2.79119	1.38964	0.238465
TRINITY_DN77305_c1_g1	-0.664425	1.26955	3.13623	0.0765707			-0.523406	1.26947	1.38941	0.238504			-0.626589	1.26947	1.53563	0.21527			-0.987188	1.26957	7.95394	0.00479829			-0.97517	1.26947	4.18569	0.0407665			-0.871988	1.26947	3.15266	0.0758035
TRINITY_DN38048_c1_g1	-0.4262	2.58235	2.31171	0.128403			-0.566039	2.58238	2.63507	0.104528			-0.453182	2.58238	1.38771	0.238792			0.53726	2.58235	3.94226	0.0470875			0.667627	2.58238	3.34445	0.0674321			0.55477	2.58238	2.30764	0.12874
TRINITY_DN12373_c0_g1	1.02047	0.356494	2.12029	0.145359			-0.985702	0.356111	1.38264	0.239652			2.59619	0.356111	6.60284	0.0101816			1.15485	0.356562	2.81412	0.0934382			2.4237	0.356111	7.23051	0.0071675			-1.15819	0.356111	1.5575	0.212031
TRINITY_DN6227_c0_g1	-0.972024	1.42936	3.52752	0.0603582			-0.762263	1.4294	1.38256	0.239665			-1.0643	1.4294	2.13116	0.144332			-1.16623	1.42935	5.12439	0.0235919			-1.24729	1.4294	3.2602	0.0709805			-0.945252	1.4294	1.73744	0.187463
TRINITY_DN10673_c0_g1	-0.912482	3.51312	2.57033	0.108885			-0.777218	3.51315	1.38163	0.239823			-1.24135	3.51315	2.86362	0.0906031			1.44215	3.51311	7.85165	0.00507744			1.26013	3.51315	3.28041	0.0701116			1.72425	3.51315	6.22401	0.0126029
TRINITY_DN2635_c1_g1	-1.0217	1.21319	7.03585	0.00798941			-0.920482	1.21325	3.31299	0.0687343			-0.96767	1.21325	2.94675	0.0860503			-0.781578	1.21318	3.44631	0.0633932			-0.690249	1.21325	1.68215	0.194639			-0.643061	1.21325	1.38005	0.240093
TRINITY_DN13653_c0_g1	1.02619	2.83036	7.61735	0.00578093			0.941886	2.83034	3.82753	0.0504172			0.95482	2.83034	2.91319	0.0878577			0.733348	2.83036	3.31847	0.0685056			0.621634	2.83034	1.49764	0.221035			0.608699	2.83034	1.37897	0.240276
TRINITY_DN103191_c1_g1	-1.08257	0.218558	1.65153	0.198751			-1.19236	0.219199	1.37681	0.240645			-1.39384	0.219199	1.68518	0.194238			2.26373	0.218444	9.05322	0.00262233			2.28154	0.219199	4.50594	0.0337774			2.48301	0.219199	5.8737	0.0153687
TRINITY_DN11286_c0_g1	0.962918	4.55425	8.28223	0.00400348			0.848176	4.55425	3.92574	0.0475524			0.925195	4.55425	3.43141	0.0639676			0.700941	4.55425	3.70544	0.0542355			0.61847	4.55425	1.85837	0.172813			0.54145	4.55425	1.37487	0.240977
TRINITY_DN37013_c0_g1	0.804625	2.01027	3.92724	0.04751			0.67061	2.01033	1.62797	0.201983			0.749714	2.01033	1.5329	0.215677			0.801896	2.01026	3.90971	0.0480079			0.741314	2.01033	1.78397	0.181663			0.662211	2.01033	1.37444	0.241051
TRINITY_DN48636_c0_g1	1.29947	1.79876	11.6076	0.000656842			1.61579	1.79857	14.4495	0.000143969	0.0421035		0.89682	1.79857	3.20597	0.07337			-0.916073	1.79879	4.32521	0.0375518			-1.27971	1.79857	8.002	0.00467257			-0.560737	1.79857	1.37109	0.241625
TRINITY_DN15931_c0_g4	-0.680445	1.14235	2.59736	0.107042			-0.483329	1.14223	1.37107	0.241628			-0.671125	1.14223	1.92049	0.165803			-1.43538	1.14237	18.0379	2.16546e-05	0.0204887		-1.47633	1.14223	10.5174	0.00118256			-1.28853	1.14223	7.5572	0.00597706
TRINITY_DN78651_c0_g1	-2.03283	1.69002	16.8349	4.07767e-05	0.0101425		-2.78216	1.69005	16.8719	3.99899e-05	0.0199413		-0.974252	1.69005	1.96429	0.161055			-0.815481	1.69002	1.68062	0.194843			0.777854	1.69005	1.37008	0.241798			-1.03005	1.69005	2.23837	0.134623
TRINITY_DN21416_c0_g2	1.03311	2.14761	4.64307	0.0311792			0.656663	2.14762	1.3697	0.241863			1.02396	2.14762	2.48285	0.115093			1.31887	2.14761	8.96429	0.00275308			1.34447	2.14762	5.05466	0.0245598			0.977177	2.14762	2.65736	0.103072
TRINITY_DN195514_c0_g1	-2.54206	0.479345	10.8947	0.000964399			-2.59502	0.478854	7.22463	0.00719102			-1.38813	0.478854	1.81311	0.178136			-2.30942	0.479432	7.81787	0.00517321			-1.14659	0.478854	1.3691	0.241966			-2.35348	0.478854	4.89727	0.0268993
TRINITY_DN12294_c0_g2	-1.11187	2.43902	7.72832	0.00543613			-1.15567	2.43904	5.71627	0.0168084			-0.627372	2.43904	1.36909	0.241968			-1.12862	2.43902	7.56168	0.00596224			-0.6806	2.43904	1.82767	0.176403			-1.2089	2.43904	5.1125	0.023754
TRINITY_DN2328_c0_g1	1.30579	3.12278	3.59756	0.0578645			1.05974	3.12273	1.45828	0.227204			1.20772	3.12273	1.36896	0.24199			1.38036	3.12279	4.19439	0.0405578			1.28928	3.12273	1.8802	0.170311			1.1413	3.12273	1.48141	0.223554
TRINITY_DN7861_c0_g1	-0.727851	1.90668	3.43157	0.0639611			-0.586469	1.90666	1.36522	0.242635			-0.733644	1.90666	1.69561	0.192863			-0.842519	1.90668	4.62669	0.0314782			-0.846964	1.90666	2.54665	0.110528			-0.699788	1.90666	1.6119	0.204225
TRINITY_DN893_c0_g2	-0.556491	4.15518	3.54807	0.0596149			-0.472028	4.15517	1.98621	0.158737			-0.440815	4.15517	1.36508	0.242659			-0.85432	4.15518	10.4639	0.00121732			-0.778676	4.15517	4.85163	0.02762			-0.809889	4.15517	4.74791	0.0293339
TRINITY_DN28642_c0_g1	1.8687	0.587592	14.9157	0.000112422	0.0197986		1.12913	0.587264	3.39353	0.0654527			2.78944	0.587264	13.188	0.000281751			0.696364	0.58765	1.36156	0.243267			0.837159	0.587264	1.72005	0.189686			-0.823151	0.587264	1.36288	0.243039
TRINITY_DN56038_c0_g2	-0.734741	1.50915	4.28573	0.0384336			-0.490449	1.50926	1.36095	0.243373			-0.965113	1.50926	4.05707	0.0439866			-0.85735	1.50914	5.98058	0.0144643			-1.06071	1.50926	5.47562	0.0192835			-0.58605	1.50926	1.62237	0.202761
TRINITY_DN12660_c0_g1	-1.17025	0.335762	2.89947	0.0886086			-2.2993	0.335934	7.96357	0.00477281			1.69226	0.335934	3.40573	0.0649702			-1.23215	0.335732	3.08698	0.078921			0.948528	0.335934	1.35944	0.243635			-3.04304	0.335934	10.27	0.00135207
TRINITY_DN4017_c0_g1	-1.99178	2.51901	3.31468	0.0686637			-1.78304	2.51918	1.52336	0.217112			-1.8325	2.51918	1.35746	0.243977			-2.18736	2.51898	3.73042	0.05343			-2.02098	2.51918	1.79651	0.180135			-1.97152	2.51918	1.46779	0.225694
TRINITY_DN3729_c1_g1	-0.786889	0.165101	5.45554	0.0195064			-1.02402	0.165207	5.16239	0.0230812			-0.761911	0.165207	2.64487	0.103885			0.49104	0.165082	1.80135	0.179549			0.776692	0.165207	2.70735	0.0998868			0.514585	0.165207	1.3532	0.244719
TRINITY_DN225_c1_g1	0.710454	4.7272	4.11828	0.0424223			0.442431	4.72722	1.35196	0.244935			0.688173	4.72722	2.44635	0.117798			1.05592	4.7272	12.4795	0.000411434			1.08258	4.72722	7.10654	0.0076803			0.836838	4.72722	4.20853	0.0402212
TRINITY_DN685_c0_g1	-1.97629	4.47044	15.3128	9.10959e-05	0.0174434		-2.83158	4.47044	17.5016	2.87073e-05	0.016752		-0.806121	4.47044	1.35172	0.244977			-0.818441	4.47044	1.68941	0.193679			0.917826	4.47044	1.96942	0.16051			-1.10763	4.47044	2.53899	0.111066
TRINITY_DN43823_c0_g1	-1.56827	1.8557	5.63673	0.017588			-1.46433	1.85582	3.52363	0.0604997			-0.99702	1.85582	1.35099	0.245105			-2.03434	1.85568	9.99157	0.00157258			-1.56028	1.85582	3.64852	0.0561189			-2.02758	1.85582	5.17256	0.0229463
TRINITY_DN183680_c0_g1	0.365949	0.167576	1.80549	0.17905			0.402612	0.167418	1.34753	0.24571			0.478829	0.167418	1.38744	0.238838			-0.433827	0.167604	2.5297	0.111722			-0.460377	0.167418	1.57685	0.209215			-0.536594	0.167418	1.88428	0.169849
TRINITY_DN77_c3_g2	-2.79225	0.757514	23.4986	1.25007e-06	0.0010363		-3.6324	0.757465	19.7897	8.64467e-06	0.00902804		-1.76405	0.757465	4.81071	0.0282834			-0.900463	0.757523	1.34638	0.245912			0.951444	0.757465	1.4228	0.232943			-0.916907	0.757465	1.39672	0.237274
TRINITY_DN26789_c0_g1	-0.654371	0.383133	3.72988	0.0534471			-0.638495	0.383426	2.05856	0.151353			-0.817344	0.383426	2.97881	0.0843614			0.551261	0.383081	2.5286	0.111799			0.537537	0.383426	1.34326	0.24646			0.716386	0.383426	2.53569	0.111298
TRINITY_DN33627_c0_g1	-1.5251	3.82959	2.79615	0.0944911			-1.16268	3.82961	1.34129	0.246806			-2.359	3.82961	4.32863	0.0374765			-2.90536	3.82959	10.9388	0.000941729			-3.62029	3.82961	9.98358	0.00157943			-2.42397	3.82961	4.17657	0.0409866
TRINITY_DN32924_c1_g1	1.13183	0.807426	7.21351	0.00723568			0.840426	0.807487	2.50837	0.113243			1.16156	0.807487	3.64428	0.0562621			1.0018	0.807415	5.29858	0.0213428			0.980146	0.807487	3.13003	0.0768622			0.659007	0.807487	1.34081	0.246892
TRINITY_DN16321_c0_g3	-0.93197	4.31508	2.82487	0.0928142			-1.30615	4.31509	3.25833	0.0710613			-0.915078	4.31509	1.33798	0.247391			0.862054	4.31508	2.40638	0.120841			1.26047	4.31509	2.8234	0.0928993			0.869392	4.31509	1.35095	0.245112
TRINITY_DN9635_c0_g1	0.645764	0.662695	4.25065	0.0392354			0.532253	0.662771	1.67893	0.195066			0.6112	0.662771	1.78009	0.182139			0.63202	0.662681	3.96276	0.0465175			0.587117	0.662771	1.91875	0.165994			0.50817	0.662771	1.33771	0.247439
TRINITY_DN6682_c0_g1	0.376835	5.90387	4.03475	0.0445723			0.412302	5.90386	2.85887	0.0908711			0.418429	5.90386	2.2168	0.136516			-0.254586	5.90387	1.61905	0.203224			-0.304383	5.90386	1.39027	0.23836			-0.31051	5.90386	1.33155	0.24853
TRINITY_DN21244_c0_g2	-0.756407	0.341232	1.33103	0.248622			1.26277	0.341457	3.55771	0.0592694			-2.61455	0.341457	11.6471	0.000643031			0.939881	0.341192	2.14161	0.143352			-1.31297	0.341457	3.32687	0.0681566			2.56435	0.341457	13.1501	0.00028751
TRINITY_DN4883_c3_g1	-0.711181	0.422123	3.02353	0.0820645			-1.43656	0.422046	9.08209	0.00258125			0.672428	0.422046	1.58696	0.207762			-0.648545	0.422137	2.38095	0.122823			0.571701	0.422046	1.33101	0.248626			-1.53728	0.422046	8.6049	0.00335261
TRINITY_DN7698_c5_g1	-0.889497	2.11566	9.669	0.00187404			-0.772209	2.11566	4.38016	0.0363595			-0.915917	2.11566	4.93385	0.0263355			-0.617667	2.11567	3.56388	0.0590497			-0.601961	2.11566	2.3831	0.122654			-0.458253	2.11566	1.33017	0.248775
TRINITY_DN131092_c0_g1	-1.13789	3.56181	6.16093	0.0130603			-0.935631	3.56178	2.56583	0.109195			-1.2618	3.56178	3.7726	0.0520986			-0.976429	3.56181	4.01892	0.0449926			-1.06172	3.56178	3.00753	0.0828787			-0.735541	3.56178	1.32753	0.249245
TRINITY_DN40810_c1_g1	-0.545293	2.97502	2.39939	0.121382			-0.574561	2.97503	1.53873	0.214806			-0.662694	2.97503	1.66193	0.197344			0.53088	2.97502	2.26545	0.132288			0.557014	2.97503	1.32405	0.249866			0.645147	2.97503	1.74772	0.186164
TRINITY_DN5887_c1_g1	0.633347	1.3441	3.02884	0.0817963			0.631692	1.34414	1.87968	0.17037			0.890036	1.34414	2.69563	0.100624			-0.5603	1.34409	2.20281	0.137759			-0.560593	1.34414	1.31869	0.250828			-0.818937	1.34414	2.45439	0.117197
TRINITY_DN6110_c0_g1	-0.918652	4.67566	3.01761	0.082365			-0.752418	4.67565	1.31644	0.251231			-0.872101	4.67565	1.42327	0.232866			-1.28297	4.67566	6.27315	0.0122581			-1.25688	4.67565	3.29998	0.0692809			-1.1372	4.67565	2.39945	0.121378
TRINITY_DN2025_c0_g2	0.424004	3.87515	2.53049	0.111666			0.49374	3.87512	2.04796	0.15241			0.456399	3.87512	1.31315	0.251825			-0.402978	3.87516	2.19706	0.138274			-0.478269	3.87512	1.71003	0.190981			-0.440927	3.87512	1.32702	0.249337
TRINITY_DN76540_c0_g1	0.994697	2.50794	5.58782	0.0180858			0.980519	2.50795	3.26739	0.0706699			0.842241	2.50795	1.79961	0.17976			0.815351	2.50794	3.48799	0.0618158			0.655341	2.50795	1.31093	0.252225			0.793619	2.50795	1.85814	0.17284
TRINITY_DN440_c0_g2	-1.92994	1.62264	5.98896	0.0143957			-3.35996	1.62246	11.4893	0.000699978			1.18005	1.62246	1.31067	0.252273			-1.64777	1.62267	3.90978	0.0480058			1.36916	1.62246	2.08659	0.148598			-3.17086	1.62246	8.26414	0.00404359
TRINITY_DN6543_c0_g2	-2.16624	1.5345	7.60855	0.00580922			-2.05175	1.5345	3.81991	0.0506468			-1.92654	1.5345	2.87797	0.0897992			-1.53953	1.5345	3.26455	0.0707925			-1.2213	1.5345	1.30648	0.253032			-1.34651	1.5345	1.42364	0.232805
TRINITY_DN124189_c0_g1	-6.23463	7.16279	18.3199	1.86745e-05	0.00616257		-6.12321	7.16278	14.1077	0.000172637	0.0455214		-1.63179	7.16278	1.30593	0.253132			-6.98717	7.16279	19.7737	8.7172e-06	0.0140213		-2.6212	7.16278	3.48691	0.0618559			-7.11262	7.16278	13.2388	0.00027421
TRINITY_DN16654_c0_g3	0.443605	1.11229	1.60903	0.204629			0.49096	1.11212	1.3049	0.253321			0.628796	1.11212	1.55186	0.212861			-0.665311	1.11232	3.84703	0.0498342			-0.68267	1.11212	2.22685	0.13563			-0.820506	1.11212	2.82715	0.0926827
TRINITY_DN85928_c0_g1	1.9667	1.15563	6.23667	0.0125132			1.92714	1.15529	4.01165	0.0451869			3.02445	1.15529	6.04571	0.0139401			-1.07827	1.15569	1.59016	0.207304			-1.16015	1.15529	1.30422	0.253445			-2.25747	1.15529	3.7761	0.0519896
TRINITY_DN31538_c0_g1	-0.612443	1.35425	2.02233	0.155001			-0.642631	1.35424	1.30355	0.253566			-0.768906	1.35424	1.55876	0.211847			0.722094	1.35425	2.93279	0.0867973			0.734676	1.35424	1.55931	0.211766			0.860952	1.35424	2.18102	0.139722
TRINITY_DN299448_c0_g1	-1.49812	0.481548	7.64225	0.00570169			-1.52611	0.481561	5.28901	0.0214604			-0.844523	0.481561	1.30245	0.253767			-1.51934	0.481546	7.39048	0.00655699			-0.909279	0.481561	1.68451	0.194327			-1.59087	0.481561	4.69659	0.0302226
TRINITY_DN30816_c0_g1	-2.83534	2.05236	10.1883	0.00141333			-2.85634	2.05233	6.14048	0.0132121			-1.71499	2.05233	2.04607	0.1526			-2.4615	2.05236	6.61423	0.0101167			-1.28835	2.05233	1.30071	0.254084			-2.42971	2.05233	3.68053	0.0550515
TRINITY_DN46565_c0_g3	-0.628989	0.619849	4.53697	0.0331702			-0.597484	0.619711	2.42607	0.119332			-0.501552	0.619711	1.33429	0.248043			-0.596783	0.619873	3.83674	0.050141			-0.469898	0.619711	1.29931	0.254339			-0.56583	0.619711	1.87924	0.170421
TRINITY_DN56207_c0_g1	0.447767	3.32724	2.54265	0.110809			0.438803	3.32719	1.51673	0.218115			0.647983	3.32719	2.4511	0.117443			-0.445725	3.32725	2.43651	0.11854			-0.429668	3.32719	1.29607	0.254933			-0.638848	3.32719	2.56737	0.109089
TRINITY_DN23199_c1_g1	-0.477545	1.58619	2.52255	0.112229			-0.544742	1.58636	1.82441	0.17679			-0.536961	1.58636	1.46322	0.226418			0.413872	1.58616	1.81146	0.178333			0.488001	1.58636	1.33655	0.247644			0.48022	1.58636	1.29551	0.255035
TRINITY_DN29331_c0_g1	1.02257	2.36404	6.00535	0.0142626			1.02748	2.36403	3.67399	0.0552676			0.853252	2.36403	1.89121	0.169065			0.818952	2.36404	3.52505	0.060448			0.643062	2.36403	1.29295	0.255505			0.817294	2.36403	2.02092	0.155145
TRINITY_DN356_c0_g1	-0.738696	1.15761	2.17577	0.140199			-0.78779	1.15756	1.39279	0.237934			-0.885968	1.15756	1.46798	0.225665			0.74855	1.15762	2.2556	0.133132			0.790543	1.15756	1.29017	0.256016			0.888721	1.15756	1.64896	0.1991
TRINITY_DN9257_c1_g1	1.14581	0.847049	5.62194	0.017737			0.663588	0.846951	1.28909	0.256216			1.22657	0.846951	3.3401	0.0676106			1.27708	0.847066	7.58147	0.00589712			1.349	0.846951	4.80664	0.0283503			0.78602	0.846951	1.58767	0.207659
TRINITY_DN48490_c0_g1	0.716619	2.68193	2.12731	0.144694			0.698327	2.68196	1.28694	0.256613			1.16592	2.68196	2.5671	0.109108			-0.802785	2.68193	2.61958	0.105552			-0.757925	2.68196	1.34019	0.247			-1.22552	2.68196	3.00376	0.0830713
TRINITY_DN38078_c0_g1	-0.515072	0.805083	2.87896	0.0897437			-0.665714	0.805301	2.73796	0.0979898			-0.515976	0.805301	1.41538	0.234165			0.452876	0.805045	2.13133	0.144316			0.61782	0.805301	2.16293	0.141375			0.468082	0.805301	1.28675	0.256647
TRINITY_DN69763_c0_g1	0.676229	1.95227	1.99061	0.158277			0.681149	1.95219	1.28627	0.256737			1.05429	1.95219	2.20572	0.1375			-0.805279	1.95229	2.80313	0.0940807			-0.781362	1.95219	1.49254	0.221822			-1.1545	1.95219	2.8035	0.0940587
TRINITY_DN37502_c0_g3	0.842672	1.63509	1.4613	0.226723			-0.95418	1.63481	1.28487	0.256996			2.70982	1.63481	6.89219	0.00865731			0.814071	1.63514	1.36891	0.241999			2.07131	1.63481	5.29139	0.0214311			-1.59269	1.63481	2.7707	0.0960043
TRINITY_DN27137_c0_g1	-0.576257	0.877265	3.58613	0.0582638			-0.65743	0.877341	2.56893	0.108982			-0.625821	0.877341	1.99621	0.157693			0.406628	0.877252	1.62113	0.202934			0.508693	0.877341	1.40919	0.235191			0.477084	0.877341	1.28332	0.257283
TRINITY_DN60757_c0_g1	-2.35378	2.46222	15.355	8.90865e-05	0.0171951		-2.49593	2.46222	11.8535	0.000575544			-1.17904	2.46222	2.37765	0.123083			-2.02688	2.46222	9.12194	0.00252562			-0.814674	2.46222	1.28255	0.257426			-2.13156	2.46222	7.16427	0.00743701
TRINITY_DN36019_c0_g1	0.943454	2.75187	5.43862	0.0196962			1.17485	2.75183	6.64885	0.009922			0.588135	2.75183	1.27995	0.257908			1.04658	2.75187	7.23039	0.00716795			0.734743	2.75183	2.35549	0.124843			1.32146	2.75183	7.42325	0.00643863
TRINITY_DN156292_c2_g1	0.45479	2.4896	3.17	0.0750025			0.517842	2.48956	2.44736	0.117723			0.490075	2.48956	1.63649	0.200807			-0.368329	2.4896	1.90385	0.167648			-0.443425	2.48956	1.60038	0.205849			-0.415658	2.48956	1.27775	0.258318
TRINITY_DN64945_c0_g4	-1.8718	1.46745	9.46694	0.00209208			-2.16034	1.46762	6.97042	0.00828679			-1.92039	1.46762	4.95462	0.026021			0.78057	1.46742	1.27706	0.258446			1.20013	1.46762	2.11827	0.14555			0.960187	1.46762	1.42605	0.23241
TRINITY_DN8635_c1_g1	-2.67682	1.1054	8.10141	0.00442309			-2.62381	1.10543	4.99695	0.0253921			-1.40107	1.10543	1.27558	0.258723			-2.90866	1.10539	8.85921	0.00291613			-1.72549	1.10543	2.11898	0.145483			-2.94824	1.10543	4.82956	0.0279758
TRINITY_DN1193_c0_g1	0.574799	4.41332	4.25278	0.0391862			0.343574	4.41333	1.27274	0.259253			0.583416	4.41333	2.7797	0.0954662			0.832689	4.41332	11.9996	0.000532109			0.87349	4.41333	7.30851	0.0068629			0.633648	4.41333	3.75953	0.0525072
TRINITY_DN4013_c0_g3	-0.687204	3.30416	3.52834	0.0603281			-0.754695	3.30418	2.38651	0.122386			-0.767113	3.30418	2.00638	0.156639			0.485675	3.30416	1.62395	0.202541			0.573675	3.30418	1.27034	0.259704			0.586093	3.30418	1.2986	0.254469
TRINITY_DN8660_c0_g2	0.588776	5.26739	4.96176	0.0259139			0.631383	5.26739	3.76171	0.052439			0.42183	5.26739	1.2685	0.260047			0.585981	5.26739	4.92776	0.0264285			0.435235	5.26739	1.5948	0.206642			0.644788	5.26739	3.38553	0.065771
TRINITY_DN40694_c1_g1	-0.664697	0.810543	3.39041	0.0655766			-0.771922	0.81077	2.51475	0.112786			-0.715516	0.81077	1.82531	0.176683			0.492696	0.810503	1.70196	0.192032			0.620153	0.81077	1.47801	0.224086			0.563747	0.81077	1.2673	0.260274
TRINITY_DN17517_c0_g2	-0.835061	4.50304	9.41462	0.00215262			-0.830808	4.50303	5.5126	0.01888			-0.675716	4.50303	2.94476	0.0861563			-0.60358	4.50304	3.86506	0.0493015			-0.413689	4.50303	1.26049	0.261558			-0.56878	4.50303	2.18073	0.139748
TRINITY_DN4722_c1_g3	0.658528	1.92172	6.96979	0.00828974			0.629721	1.92171	3.68876	0.0547805			0.584233	1.92171	2.47527	0.115649			0.47907	1.92173	3.09928	0.0783267			0.383679	1.92171	1.2604	0.261576			0.429168	1.92171	1.47945	0.223861
TRINITY_DN4373_c0_g1	-0.480661	4.24387	6.37986	0.0115422			-0.500599	4.24387	4.34274	0.037167			-0.327194	4.24387	1.46671	0.225866			-0.433494	4.24387	4.74102	0.0294516			-0.283281	4.24387	1.26032	0.26159			-0.456686	4.24387	3.03609	0.0814319
TRINITY_DN9424_c2_g1	0.46832	4.02899	3.98066	0.0460255			0.429658	4.02898	1.95149	0.162427			0.411706	4.02898	1.364	0.242845			0.42559	4.02899	3.17348	0.074843			0.364371	4.02898	1.259	0.261841			0.382324	4.02898	1.32531	0.24964
TRINITY_DN4415_c2_g1	-1.16908	1.53331	4.3814	0.0363331			-1.09419	1.53318	2.17694	0.140093			-0.976742	1.53318	1.40963	0.235118			-1.07332	1.53333	3.41706	0.0645258			-0.868408	1.53318	1.25882	0.261875			-0.985852	1.53318	1.46425	0.226255
TRINITY_DN135353_c0_g1	-0.559598	0.108574	1.39856	0.236965			-0.578368	0.108725	1.2567	0.262276			-0.814307	0.108725	2.39555	0.121681			1.38149	0.108547	13.2423	0.000273702			1.32808	0.108725	6.23118	0.012552			1.56402	0.108725	9.62911	0.00191517
TRINITY_DN137963_c0_g1	0.90803	3.01018	5.98801	0.0144034			0.645488	3.01018	1.9301	0.164747			0.952712	3.01018	3.10917	0.0778524			0.856691	3.01018	5.21731	0.0223632			0.867735	3.01018	3.10105	0.078242			0.56051	3.01018	1.25409	0.262773
TRINITY_DN13450_c0_g1	-0.486622	1.77495	3.05511	0.0804838			-0.397015	1.77488	1.25366	0.262855			-0.460265	1.77488	1.31378	0.251712			-0.587921	1.77496	4.59852	0.0319995			-0.568713	1.77488	2.27285	0.131657			-0.505464	1.77488	1.70666	0.19142
TRINITY_DN2128_c1_g1	1.12653	0.879598	7.08497	0.0077733			1.11187	0.879437	4.37845	0.0363961			1.45731	0.879437	5.19725	0.0226226			-0.574664	0.879626	1.42011	0.233385			-0.627036	0.879437	1.25177	0.263215			-0.972471	0.879437	2.52685	0.111923
TRINITY_DN2135_c0_g1	0.614451	1.25196	3.50894	0.0610385			0.541829	1.25194	1.63661	0.200791			0.533627	1.25194	1.25014	0.263526			0.674481	1.25196	4.34676	0.0370795			0.601545	1.25194	1.85622	0.173061			0.609747	1.25194	1.81172	0.178302
TRINITY_DN11196_c0_g1	-0.775312	2.90979	3.82202	0.0505833			-0.549284	2.90976	1.24946	0.263656			-0.961171	2.90976	3.03754	0.0813593			-0.886693	2.9098	5.03148	0.0248907			-1.04676	2.90976	4.04408	0.0443266			-0.634874	2.90976	1.3828	0.239625
TRINITY_DN16352_c0_g1	0.655089	4.4749	3.61761	0.0571711			0.589763	4.4749	2.03586	0.153627			0.532466	4.4749	1.24913	0.263718			0.840745	4.4749	6.86395	0.00879522			0.74748	4.4749	2.90116	0.0885156			0.804777	4.4749	3.28947	0.0697255
TRINITY_DN53791_c1_g1	-0.479179	0.416079	3.24061	0.0718337			-0.395719	0.416146	1.41164	0.234784			-0.427502	0.416146	1.24904	0.263737			-0.582834	0.416067	5.03429	0.0248503			-0.544883	0.416146	2.26602	0.132239			-0.5131	0.416146	2.03872	0.153338
TRINITY_DN62263_c0_g1	-0.98331	1.02096	3.78371	0.0517538			-0.852211	1.02099	1.70555	0.191564			-1.27627	1.02099	3.19134	0.0740291			0.913576	1.02096	3.22739	0.0724162			0.76104	1.02099	1.24748	0.264035			1.1851	1.02099	3.11687	0.0774856
TRINITY_DN4734_c0_g4	0.627932	5.27669	3.01373	0.0825622			0.483268	5.27669	1.34662	0.24587			0.535652	5.27669	1.24326	0.264843			0.972594	5.27668	9.36203	0.00221527			0.929869	5.27669	4.39101	0.0361289			0.877485	5.27669	3.86089	0.0494241
TRINITY_DN376_c0_g2	-5.36815	2.49118	20.8408	4.99072e-06	0.00243879		-5.49785	2.49126	16.4447	5.00904e-05	0.0222091		-1.63986	2.49126	1.69633	0.192769			-5.0709	2.49117	15.1882	9.73097e-05	0.0464909		-1.32606	2.49126	1.23774	0.265908			-5.18405	2.49126	11.6691	0.000635465
TRINITY_DN8001_c0_g1	-1.5767	3.93954	14.1362	0.000170037	0.0251686		-1.70447	3.93954	11.3631	0.000749158			-0.861863	3.93954	2.48183	0.115168			-1.30927	3.93954	7.62856	0.00574512			-0.569417	3.93954	1.23301	0.266823			-1.41203	3.93954	6.48683	0.0108676
TRINITY_DN68114_c0_g1	-0.409757	4.89586	2.99091	0.0837329			-0.339442	4.89586	1.28612	0.256764			-0.374465	4.89586	1.2312	0.267173			-0.515753	4.89586	5.05711	0.0245251			-0.489776	4.89586	2.41676	0.120043			-0.454753	4.89586	1.91664	0.166228
TRINITY_DN70939_c0_g1	1.15434	0.804872	10.4603	0.00121966			0.97386	0.80487	4.48436	0.0342064			1.15062	0.80487	4.79319	0.0285724			0.807558	0.804873	4.04132	0.0443989			0.72673	0.80487	2.3319	0.126747			0.549965	0.80487	1.22926	0.267551
TRINITY_DN37486_c6_g1	-0.828224	3.96871	5.17853	0.0228677			-0.824649	3.96869	3.11225	0.0777055			-0.576879	3.96869	1.22785	0.267825			-0.819849	3.96872	4.82421	0.0280628			-0.581014	3.96869	1.42165	0.233132			-0.828785	3.96869	2.59407	0.107264
TRINITY_DN16602_c0_g1	-1.10795	0.466847	6.92407	0.0085043			-0.804438	0.467122	2.51838	0.112526			-1.45994	0.467122	6.26311	0.0123278			-0.94891	0.466799	4.48028	0.0342881			-1.26189	0.467122	5.13377	0.0234646			-0.606392	0.467122	1.22774	0.267847
TRINITY_DN5458_c6_g2	1.11228	1.64089	5.35131	0.0207067			1.42696	1.64062	6.46125	0.0110252			0.726862	1.64062	1.22648	0.268093			-1.12623	1.64094	5.19154	0.0226971			-1.47967	1.64062	6.02631	0.0140942			-0.779574	1.64062	1.51179	0.218866
TRINITY_DN74027_c0_g1	0.652723	0.247	2.24389	0.134143			0.677966	0.247244	1.47447	0.224642			0.891851	0.247244	1.80429	0.179195			-0.632493	0.246956	2.00665	0.156611			-0.655088	0.247244	1.22586	0.268213			-0.868973	0.247244	1.8328	0.175797
TRINITY_DN47349_c0_g1	0.90549	0.959069	2.81282	0.0935141			0.990155	0.958943	1.97618	0.159794			1.05259	0.958943	1.59872	0.206085			-0.721739	0.959091	1.64785	0.199252			-0.828718	0.958943	1.22517	0.268348			-0.891157	0.958943	1.23805	0.265847
TRINITY_DN92754_c0_g1	-1.86196	0.659326	3.96633	0.0464189			-1.71986	0.659386	1.98884	0.158462			-1.4812	0.659386	1.22342	0.268691			-2.0523	0.659316	4.54003	0.033111			-1.69196	0.659386	1.75887	0.184765			-1.93062	0.659386	1.97327	0.160101
TRINITY_DN50921_c1_g2	-1.07348	0.753594	6.21887	0.0126396			-1.09667	0.753657	4.06197	0.0438593			-0.677023	0.753657	1.22114	0.269138			-1.03398	0.753583	5.38731	0.0202837			-0.657504	0.753657	1.30206	0.253838			-1.07715	0.753657	3.24423	0.0716753
TRINITY_DN33854_c0_g1	1.20282	2.15109	3.78602	0.0516825			1.16959	2.15114	2.37301	0.123449			0.971389	2.15114	1.21727	0.269897			1.42161	2.15108	5.77601	0.0162464			1.22853	2.15114	2.31209	0.128371			1.42674	2.15114	3.11068	0.0777804
TRINITY_DN14030_c3_g1	0.603353	4.62469	3.76332	0.0523884			0.562514	4.62469	1.98858	0.158489			0.507332	4.62469	1.21706	0.269938			0.61561	4.62469	3.96907	0.0463434			0.526116	4.62469	1.54972	0.213177			0.581298	4.62469	1.8288	0.17627
TRINITY_DN13302_c0_g1	0.721538	2.36591	3.52843	0.060325			0.73364	2.36597	3.48458	0.0619429			0.488611	2.36597	1.21577	0.270192			1.19429	2.3659	14.4626	0.000142969			1.02046	2.36597	6.09818	0.0135321			1.26549	2.36597	9.23035	0.00238036
TRINITY_DN111572_c0_g1	-5.60865	5.13984	17.7334	2.54122e-05	0.00756939		-5.67626	5.13989	11.5125	0.000691306			-2.41091	5.13989	2.50388	0.113566			-4.90579	5.13983	11.254	0.000794499			-1.56727	5.13989	1.21323	0.270693			-4.83263	5.13989	7.02215	0.00805073
TRINITY_DN28_c5_g1	-0.907747	1.20805	4.28267	0.0385028			-0.574834	1.20786	1.21089	0.271156			-1.32763	1.20786	4.98323	0.0255941			-1.00977	1.20809	5.25423	0.0218935			-1.38132	1.20786	5.96258	0.0146126			-0.62853	1.20786	1.21102	0.271131
TRINITY_DN11321_c0_g1	0.887289	1.67951	3.09629	0.0784711			0.713868	1.67959	1.45495	0.227736			0.743359	1.67959	1.2106	0.271213			1.34339	1.67949	8.89023	0.002867			1.26269	1.67959	4.04773	0.0442308			1.2332	1.67959	3.84565	0.0498752
TRINITY_DN3576_c2_g1	0.524203	4.15615	2.44248	0.118089			0.649668	4.15612	2.48636	0.114837			0.524597	4.15612	1.20991	0.271351			-0.65345	4.15616	3.92529	0.0475649			-0.776072	4.15612	3.13026	0.0768516			-0.651	4.15612	1.99403	0.15792
TRINITY_DN61180_c0_g1	-0.904335	0.458812	4.49239	0.0340461			-0.82469	0.458729	2.11109	0.146235			-0.809967	0.458729	1.61846	0.203307			-0.775363	0.458826	2.9998	0.083275			-0.662377	0.458729	1.20727	0.271874			-0.6771	0.458729	1.21379	0.270583
TRINITY_DN19291_c0_g1	0.797784	3.65567	5.22829	0.0222224			0.634143	3.65568	2.01046	0.156218			0.793444	3.65568	2.336	0.126414			0.719104	3.65566	4.07555	0.0435081			0.689341	3.65568	2.11308	0.146045			0.530041	3.65568	1.20704	0.271919
TRINITY_DN22950_c0_g1	-0.748232	4.41208	12.1019	0.000503701	0.0484855		-0.733872	4.41208	6.90202	0.00860985			-0.859267	4.41208	7.70084	0.00551952			0.298256	4.41208	1.24557	0.264399			0.319391	4.41208	1.20432	0.272459			0.444785	4.41208	2.28145	0.13093
TRINITY_DN15173_c0_g1	-1.07211	2.83179	6.30691	0.0120268			-1.06293	2.83176	4.6334	0.0313553			-0.602782	2.83176	1.20375	0.272573			-1.30274	2.8318	10.0156	0.00155219			-0.909295	2.83176	3.10594	0.0780074			-1.36945	2.83176	6.12465	0.013331
TRINITY_DN60_c0_g1	0.290458	6.54506	1.57796	0.209055			0.319335	6.54506	1.20153	0.273016			0.389624	6.54506	1.34906	0.245442			-0.398328	6.54506	3.13465	0.0766449			-0.412695	6.54506	1.78845	0.181115			-0.482984	6.54506	2.23187	0.13519
TRINITY_DN77536_c0_g1	1.05726	0.761083	1.33753	0.24747			-1.36909	0.760845	1.55256	0.212758			4.06967	0.760845	8.13312	0.00434638			0.996124	0.761126	1.19938	0.273446			2.65241	0.760845	5.02486	0.0249859			-2.78635	0.760845	4.48069	0.0342799
TRINITY_DN4342_c0_g1	0.546527	5.57055	4.83671	0.0278601			0.336044	5.57054	1.21735	0.269882			0.617452	5.57054	3.08063	0.0792299			0.585713	5.57055	5.81503	0.0158898			0.641908	5.57054	3.95326	0.0467806			0.3605	5.57054	1.19877	0.273567
TRINITY_DN4990_c0_g1	0.58391	3.29553	3.25368	0.0712634			0.449349	3.29553	1.1974	0.273841			0.554423	3.29553	1.37922	0.240233			0.684077	3.29553	4.78422	0.0287217			0.663379	3.29553	2.32981	0.126917			0.558305	3.29553	1.59644	0.206409
TRINITY_DN894_c1_g4	0.492599	7.16766	5.51528	0.018851			0.61617	7.16766	5.61495	0.0178079			0.418205	7.16766	1.94478	0.163151			-0.367134	7.16767	2.64918	0.103603			-0.512121	7.16766	3.44485	0.063449			-0.314157	7.16766	1.19685	0.273953
TRINITY_DN17880_c0_g1	1.49852	0.307053	15.6927	7.45123e-05	0.0154804		1.59049	0.307051	10.6006	0.00113051			1.26411	0.307051	5.31005	0.0212027			0.805663	0.307053	2.98651	0.0839612			0.538471	0.307051	1.19574	0.274175			0.864848	0.307051	2.70928	0.0997662
TRINITY_DN14335_c0_g1	0.859379	0.23922	5.40482	0.0200812			0.894214	0.239073	3.47792	0.062193			1.01715	0.239073	3.20115	0.0735865			-0.470382	0.239246	1.3165	0.251222			-0.548415	0.239073	1.19078	0.275173			-0.67135	0.239073	1.4947	0.221489
TRINITY_DN13249_c3_g1	-0.798354	2.06576	5.70384	0.0169278			-0.995448	2.06584	5.12103	0.0236376			-0.775115	2.06584	2.60602	0.106459			0.467339	2.06575	1.63153	0.201491			0.717408	2.06584	2.45711	0.116994			0.497075	2.06584	1.1907	0.275188
TRINITY_DN2643_c0_g1	-2.1464	1.90342	12.7535	0.000355344	0.0394974		-2.03176	1.90334	6.33669	0.0118265			-2.04604	1.90334	5.45987	0.0194581			-1.15424	1.90343	2.64226	0.104055			-0.942004	1.90334	1.31834	0.25089			-0.927721	1.90334	1.19037	0.275256
TRINITY_DN90136_c2_g1	0.378646	0.570565	1.65168	0.19873			0.425707	0.570317	1.27497	0.258836			0.480358	0.570317	1.18995	0.275339			-0.466408	0.570609	2.50398	0.113559			-0.501891	0.570317	1.5831	0.208315			-0.556542	0.570317	1.72144	0.189508
TRINITY_DN27845_c0_g1	1.86982	0.147141	8.83451	0.00295587			0.744579	0.148024	1.18994	0.275343			2.02363	0.148024	7.01964	0.00806205			2.23076	0.146985	15.3672	8.85136e-05	0.043583		2.42933	0.148024	11.7369	0.000612738			1.15029	0.148024	2.61592	0.105796
TRINITY_DN25051_c0_g1	0.921139	2.16726	4.85515	0.0275638			1.09476	2.16729	5.01324	0.0251542			0.606657	2.16729	1.18952	0.275426			1.03211	2.16725	6.56391	0.0104067			0.75629	2.16729	2.17685	0.140101			1.2444	2.16729	5.71747	0.0167969
TRINITY_DN28904_c3_g1	0.872177	0.747111	4.00557	0.0453503			0.957888	0.74688	2.85507	0.0910862			0.956189	0.74688	2.04775	0.152431			-0.582018	0.747152	1.55242	0.212778			-0.701366	0.74688	1.36721	0.242293			-0.699667	0.74688	1.1883	0.275672
TRINITY_DN11062_c0_g2	-1.04935	1.09114	6.97967	0.00824407			-1.04748	1.091	4.12928	0.0421472			-0.782935	1.091	1.84747	0.174078			-0.87515	1.09117	4.22889	0.0397415			-0.592766	1.091	1.18787	0.27576			-0.857309	1.091	2.34229	0.125904
TRINITY_DN23432_c0_g1	0.327245	4.61023	1.9894	0.158404			0.408498	4.61023	2.09913	0.147383			0.353862	4.61023	1.18652	0.276032			-0.464632	4.61023	4.37104	0.0365547			-0.536395	4.61023	3.21438	0.0729939			-0.481759	4.61023	2.36585	0.124016
TRINITY_DN13847_c0_g1	0.988913	1.78023	4.90963	0.0267074			0.601349	1.78029	1.18592	0.276154			1.0623	1.78029	2.75665	0.096851			1.08276	1.78022	6.24275	0.0124703			1.14341	1.78029	3.81499	0.050796			0.682463	1.78029	1.3274	0.249268
TRINITY_DN249721_c0_g1	0.75692	2.12549	4.38061	0.0363499			0.644071	2.12551	1.85712	0.172958			0.713895	2.12551	1.7249	0.189063			0.683522	2.12548	3.43025	0.0640125			0.623965	2.12551	1.56975	0.210243			0.554141	2.12551	1.18583	0.276172
TRINITY_DN329_c0_g1	-0.624103	2.98382	1.41141	0.234822			-1.55382	2.98379	5.80514	0.0159794			1.08318	2.98379	2.23207	0.135172			-0.583541	2.98383	1.1854	0.276259			0.840697	2.98379	1.63365	0.201199			-1.79631	2.98379	6.1299	0.0132914
TRINITY_DN21900_c0_g1	0.741581	2.66571	4.32646	0.0375242			0.563365	2.66573	1.51533	0.218327			0.744328	2.66573	1.98738	0.158615			0.73027	2.6657	4.1833	0.0408241			0.717321	2.66573	2.19779	0.138209			0.536357	2.66573	1.18446	0.27645
TRINITY_DN61692_c0_g1	0.588475	3.86067	3.68841	0.0547917			0.550381	3.86068	1.94192	0.16346			0.494243	3.86068	1.18346	0.276653			0.595184	3.86067	3.80291	0.0511636			0.506598	3.86068	1.47027	0.225303			0.562735	3.86068	1.74915	0.185984
TRINITY_DN9299_c0_g1	1.01091	3.78906	1.44199	0.229817			1.54622	3.78897	3.05903	0.0802895			-1.08848	3.78897	1.18305	0.276737			-2.78588	3.78907	13.1051	0.000294489			-4.01061	3.78897	14.5885	0.000133729			-1.37591	3.78897	1.84335	0.174559
TRINITY_DN10353_c0_g1	-1.40815	0.486254	10.0062	0.00156017			-2.55006	0.48632	23.6617	1.14844e-06	0.00197918		-1.03813	0.48632	4.30909	0.0379092			0.668113	0.486242	1.66831	0.196485			2.02513	0.48632	14.095	0.000173803			0.513199	0.48632	1.18294	0.276759
TRINITY_DN24232_c0_g1	-0.784211	0.653173	4.99332	0.0254453			-0.745375	0.653168	2.62552	0.105158			-0.644232	0.653168	1.53422	0.21548			-0.683348	0.653173	3.45487	0.0630659			-0.534132	0.653168	1.17989	0.277379			-0.635275	0.653168	1.62687	0.202136
TRINITY_DN26304_c0_g1	-0.753103	2.34944	3.43642	0.0637739			-0.572424	2.34937	1.20232	0.272859			-0.852976	2.34937	2.11867	0.145512			-0.819944	2.34946	4.00702	0.0453111			-0.902321	2.34937	2.67093	0.102196			-0.621769	2.34937	1.17943	0.277472
TRINITY_DN116647_c2_g1	-0.586261	1.04987	1.43696	0.230633			-1.58757	1.04996	7.84741	0.00508936			1.18738	1.04996	3.44385	0.0634875			-0.541932	1.04986	1.17835	0.277692			0.937688	1.04996	2.59836	0.106974			-1.83727	1.04996	8.36432	0.0038266
TRINITY_DN2309_c2_g2	-0.60284	4.487	3.09964	0.0783096			-0.491719	4.48698	1.2093	0.27147			-0.608292	4.48698	1.4691	0.225487			-0.649783	4.487	3.55808	0.0592562			-0.64879	4.48698	1.9055	0.167463			-0.532217	4.48698	1.17619	0.278133
TRINITY_DN2812_c0_g1	-0.447058	0.600143	1.40671	0.235603			-0.648696	0.600434	2.03203	0.154015			-0.52213	0.600434	1.17453	0.278472			0.858508	0.600091	6.46128	0.011025			1.01268	0.600434	4.57405	0.0324596			0.886116	0.600434	3.73873	0.0531648
TRINITY_DN6850_c4_g1	-1.15633	2.16913	6.20905	0.0127099			-1.1812	2.16908	3.88606	0.0486885			-0.743687	2.16908	1.26333	0.261022			-1.07749	2.16913	4.91609	0.0266077			-0.673141	2.16908	1.17343	0.278697			-1.11065	2.16908	2.83707	0.092112
TRINITY_DN31283_c0_g1	-0.738776	2.02836	9.43568	0.00212805			-0.699529	2.02838	5.0775	0.0242383			-0.889634	2.02838	6.93776	0.00843948			0.371456	2.02835	1.71212	0.190711			0.352437	2.02838	1.17234	0.278921			0.542542	2.02838	2.88633	0.0893343
TRINITY_DN24782_c1_g1	1.32074	1.66903	4.57708	0.0324023			1.02984	1.66911	1.68808	0.193854			1.28679	1.66911	1.90962	0.167006			1.239	1.66901	4.02595	0.0448053			1.17561	1.66911	1.94017	0.16365			0.918662	1.66911	1.17171	0.279051
TRINITY_DN33181_c0_g1	-0.625078	0.715199	2.46532	0.116384			-0.938277	0.715271	3.35443	0.0670245			-0.589976	0.715271	1.16967	0.27947			0.705009	0.715186	3.26645	0.0707105			1.02054	0.715271	3.67289	0.0553041			0.672236	0.715271	1.68003	0.19492
TRINITY_DN18795_c0_g1	0.652122	3.39057	4.86505	0.027406			0.427677	3.39057	1.33303	0.248267			0.710671	3.39057	2.76627	0.0962703			0.67422	3.39057	5.3099	0.0212046			0.714724	3.39057	3.32541	0.068217			0.431731	3.39057	1.16751	0.279914
TRINITY_DN270321_c0_g1	-0.448942	1.33461	1.90117	0.167948			-0.570311	1.33466	1.82645	0.176547			-0.49839	1.33466	1.16744	0.279927			0.560063	1.3346	3.10953	0.0778353			0.670777	1.33466	2.30948	0.128587			0.598857	1.33466	1.86912	0.171576
TRINITY_DN12903_c0_g1	1.01333	2.66829	9.07091	0.00259708			1.04088	2.6683	5.81503	0.0158898			0.8514	2.6683	2.91374	0.0878282			0.67106	2.66829	3.18036	0.0745283			0.489963	2.6683	1.16702	0.280013			0.679441	2.6683	2.14126	0.143384
TRINITY_DN21129_c1_g1	-1.11935	0.141189	3.7909	0.0515319			-1.00509	0.141064	1.72746	0.188736			-1.01976	0.141064	1.42499	0.232584			-1.02618	0.141211	2.96445	0.0851132			-0.912586	0.141064	1.26496	0.260714			-0.897912	0.141064	1.16521	0.280388
TRINITY_DN488_c0_g1	0.336389	5.20639	1.86673	0.17185			0.312757	5.20639	1.16344	0.280754			0.585258	5.20639	3.03888	0.0812922			-0.503912	5.20639	4.64268	0.0311863			-0.446749	5.20639	2.11476	0.145885			-0.71925	5.20639	4.90208	0.0268244
TRINITY_DN2118_c0_g1	-2.49805	3.97021	5.86583	0.0154376			-3.93277	3.97012	9.17754	0.00245003			2.38791	3.97012	2.99052	0.0837532			-2.48552	3.97023	5.30305	0.0212881			1.28711	3.97012	1.16175	0.281102			-5.03357	3.97012	10.3513	0.00129384
TRINITY_DN12951_c0_g1	-1.10117	0.578948	4.59638	0.0320396			-0.991367	0.578858	2.11109	0.146235			-1.02744	0.578858	1.81106	0.178381			-0.931467	0.578964	2.98115	0.0842392			-0.833246	0.578858	1.32407	0.249864			-0.797171	0.578858	1.16074	0.281312
TRINITY_DN26315_c2_g1	0.740092	2.44582	2.93894	0.0864676			0.620786	2.44576	1.47221	0.224998			1.43624	2.44576	5.46815	0.0193661			-0.727332	2.44583	2.71086	0.0996671			-0.585292	2.44576	1.15992	0.281482			-1.40074	2.44576	5.53661	0.0186226
TRINITY_DN15997_c0_g1	-0.517313	0.254739	3.82896	0.0503741			-0.462567	0.254819	1.75929	0.184713			-0.457637	0.254819	1.33544	0.247839			-0.471698	0.254725	2.99801	0.0833669			-0.406638	0.254819	1.15829	0.281821			-0.411567	0.254819	1.22617	0.268154
TRINITY_DN33559_c0_g1	-1.12734	1.63133	10.468	0.00121461			-0.890283	1.63131	4.25655	0.0390993			-1.34511	1.63131	7.69517	0.00553687			-0.78353	1.63133	3.82851	0.0503876			-0.953609	1.63131	4.2882	0.0383777			-0.498783	1.63131	1.15784	0.281915
TRINITY_DN10993_c0_g1	0.547242	4.05063	2.93417	0.0867233			0.417081	4.05063	1.15772	0.281939			0.490063	4.05063	1.2106	0.271214			0.770261	4.05063	6.88858	0.0086748			0.743256	4.05063	3.26976	0.0705678			0.670273	4.05063	2.59157	0.107434
TRINITY_DN20088_c2_g1	0.51085	0.338163	1.85929	0.172707			0.512141	0.338317	1.15683	0.282123			0.764401	0.338317	1.84173	0.174748			-0.562096	0.338136	2.20687	0.137397			-0.548476	0.338317	1.18223	0.276902			-0.800736	0.338317	2.16647	0.14105
TRINITY_DN256711_c0_g1	-3.07556	2.00809	19.4037	1.05802e-05	0.00415073		-4.15564	2.00836	20.4104	6.24902e-06	0.00701256		-0.948962	2.00836	1.15477	0.282553			-1.90502	2.00804	5.1262	0.0235673			0.982425	2.00836	1.34391	0.246345			-2.22425	2.00836	5.74355	0.0165493
TRINITY_DN12843_c1_g1	-0.67687	3.24235	4.82705	0.0280165			-0.603162	3.24233	2.18102	0.139722			-0.638729	3.24233	1.95124	0.162454			-0.571365	3.24235	3.09879	0.0783505			-0.514103	3.24233	1.44034	0.230084			-0.478536	3.24233	1.15451	0.282607
TRINITY_DN1218_c5_g1	0.885064	0.782236	9.01794	0.00267343			1.08415	0.782361	9.11298	0.00253802			0.572088	0.782361	2.12103	0.145289			0.681264	0.782214	4.45464	0.0348065			0.389779	0.782361	1.15328	0.282864			0.901843	0.782361	5.56483	0.0183248
TRINITY_DN16924_c1_g2	-0.705969	0.510008	1.15318	0.282884			-0.914745	0.510105	1.69299	0.193208			1.35065	0.510105	2.51365	0.112864			-1.91322	0.509991	10.6182	0.0011198			-0.893846	0.510105	1.43631	0.230737			-3.15924	0.510105	12.7937	0.000347789
TRINITY_DN62522_c0_g1	0.793782	1.32515	3.27636	0.0702848			1.0166	1.32502	3.85854	0.0494932			0.651762	1.32502	1.1511	0.283319			-0.983253	1.32518	5.16358	0.0230653			-1.21718	1.32502	4.81535	0.0282074			-0.852345	1.32502	2.09367	0.147911
TRINITY_DN13942_c0_g1	0.662943	1.26592	4.06314	0.0438289			0.681461	1.26574	2.55102	0.110223			0.822673	1.26574	2.70853	0.0998132			-0.441297	1.26596	1.55709	0.212091			-0.483324	1.26574	1.14979	0.283592			-0.624536	1.26574	1.68942	0.193677
TRINITY_DN14130_c0_g1	1.24684	2.33093	4.30787	0.0379365			1.42039	2.33089	3.73404	0.0533144			0.909666	2.33089	1.14805	0.283957			1.33479	2.33094	5.19071	0.0227079			1.03873	2.33089	1.78411	0.181646			1.54946	2.33089	3.93797	0.0472078
TRINITY_DN14131_c0_g1	0.513294	6.09762	5.68561	0.0171046			0.570829	6.09762	4.4982	0.0339306			0.354574	6.09762	1.31358	0.251747			0.452818	6.09762	4.16136	0.0413563			0.304995	6.09762	1.14668	0.284246			0.52125	6.09762	3.2219	0.0726593
TRINITY_DN13268_c0_g1	-1.01138	2.73019	4.47819	0.03433			-0.973026	2.73013	2.49967	0.11387			-0.730501	2.73013	1.14209	0.28521			-1.0707	2.7302	4.87036	0.0273219			-0.811296	2.73013	1.59755	0.206251			-1.05382	2.73013	2.39243	0.121924
TRINITY_DN1707_c0_g1	0.371625	3.60992	1.40538	0.235824			-0.389455	3.60992	1.14139	0.28536			1.08639	3.60992	6.62448	0.0100586			0.440859	3.60991	2.03219	0.153999			1.04159	3.60992	7.33427	0.00676521			-0.434248	3.60992	1.18443	0.276457
TRINITY_DN20040_c1_g3	-0.668761	1.33641	4.67256	0.0306481			-0.905318	1.33649	5.00737	0.0252396			-0.609594	1.33649	1.95355	0.162204			0.458555	1.33639	1.9409	0.163571			0.738304	1.33649	3.06806	0.0798448			0.442579	1.33649	1.13929	0.285802
TRINITY_DN224746_c0_g1	-0.944907	0.503617	4.13855	0.0419171			-0.862933	0.504046	1.93869	0.163811			-0.843323	0.504046	1.47203	0.225025			-0.82016	0.503541	2.8617	0.0907118			-0.700215	0.504046	1.13923	0.285814			-0.719825	0.504046	1.13984	0.285686
TRINITY_DN24324_c0_g2	-1.10152	0.369149	1.13917	0.285828			-2.66429	0.368534	3.74993	0.0528098			2.65702	0.368534	2.82428	0.0928484			-1.12975	0.369258	1.14519	0.284559			1.50307	0.368534	1.22472	0.268437			-3.81825	0.368534	5.35723	0.0206365
TRINITY_DN43706_c0_g1	-1.71341	0.593805	11.8399	0.000579763			-1.45711	0.593936	5.28386	0.0215239			-1.93455	0.593936	7.41942	0.00645237			-1.0266	0.593781	3.07876	0.0793208			-1.19262	0.593936	3.0871	0.0789156			-0.715171	0.593936	1.13806	0.286063
TRINITY_DN17447_c0_g1	0.652147	2.37895	3.46916	0.062523			0.829104	2.37892	3.6174	0.0571782			0.539776	2.37892	1.13729	0.286227			-0.636001	2.37896	3.14238	0.0762824			-0.830917	2.37892	3.20409	0.0734542			-0.541588	2.37892	1.23666	0.266115
TRINITY_DN917_c1_g3	-1.34592	0.838404	4.83882	0.0278259			-1.25175	0.838117	2.9768	0.0844662			-0.868146	0.838117	1.137	0.286287			-1.78454	0.838455	9.10144	0.00255408			-1.39929	0.838117	3.2912	0.0696521			-1.7829	0.838117	4.68469	0.0304325
TRINITY_DN3955_c0_g1	2.31782	3.08936	7.9474	0.00481566			2.36032	3.08916	5.07552	0.0242659			2.84435	3.08916	4.79124	0.0286049			-0.974141	3.08939	1.15572	0.282354			-1.1658	3.08916	1.13581	0.286539			-1.64984	3.08916	1.89998	0.16808
TRINITY_DN22831_c0_g1	0.943819	2.36822	10.2317	0.00138048			0.852744	2.36824	4.891	0.026997			0.911402	2.36824	4.18146	0.0408685			0.593408	2.36822	3.06575	0.0799582			0.502588	2.36824	1.54144	0.214404			0.44393	2.36824	1.13378	0.286971
TRINITY_DN46896_c0_g1	0.511096	1.7154	1.13157	0.287441			-1.02127	1.71561	3.96967	0.0463268			1.81123	1.71561	9.21126	0.00240531			0.72761	1.71537	2.42379	0.119505			1.90729	1.71561	12.3628	0.000437965			-0.92521	1.71561	2.72134	0.099015
TRINITY_DN6243_c0_g1	0.581031	5.8541	2.08132	0.149111			0.650333	5.8541	1.50601	0.219749			0.666124	5.8541	1.17233	0.278923			-0.537801	5.8541	1.70467	0.191678			-0.613734	5.8541	1.18831	0.27567			-0.629525	5.8541	1.13064	0.28764
TRINITY_DN36936_c0_g1	-0.658279	0.777121	3.86412	0.0493291			-1.09565	0.777257	6.82955	0.00896618			-0.502154	0.777257	1.29882	0.254429			0.563649	0.777097	2.65869	0.102986			1.03819	0.777257	5.64891	0.0174662			0.444694	0.777257	1.13045	0.287679
TRINITY_DN21232_c2_g4	-0.967119	1.47021	7.69259	0.00554478			-0.763616	1.47005	2.99832	0.0833509			-1.12206	1.47005	5.12326	0.0236072			-0.749211	1.47023	3.8401	0.0500406			-0.86416	1.47005	3.38109	0.0659484			-0.505716	1.47005	1.12935	0.287913
TRINITY_DN9741_c0_g1	0.796626	5.31866	3.28292	0.0700043			0.971112	5.31866	2.99363	0.0835925			0.711915	5.31866	1.19244	0.274838			-0.73097	5.31866	2.59693	0.107071			-0.92595	5.31866	2.39367	0.121827			-0.666753	5.31866	1.12921	0.287944
TRINITY_DN1276_c0_g1	-0.344573	4.14705	1.66357	0.197122			-0.349913	4.14706	1.12809	0.288184			-0.477337	4.14706	1.67435	0.195677			0.535143	4.14704	4.58796	0.0321972			0.515977	4.14706	2.22398	0.135883			0.643401	4.14706	3.38507	0.0657893
TRINITY_DN35626_c1_g1	1.22726	1.73413	5.92154	0.0149569			-0.523772	1.73425	1.12684	0.288451			2.53779	1.73425	17.9705	2.24361e-05	0.0188179		1.25558	1.73411	6.39854	0.0114214			2.20015	1.73425	17.2498	3.27739e-05	0.0465139		-0.861404	1.73425	2.47247	0.115856
TRINITY_DN24746_c0_g2	-0.452181	4.47624	3.26628	0.070718			-0.591863	4.47625	3.31878	0.0684928			-0.430626	4.47625	1.41093	0.234902			0.36957	4.47624	2.06075	0.151136			0.527555	4.47625	2.41135	0.120458			0.366318	4.47625	1.12617	0.288593
TRINITY_DN92645_c0_g1	2.30952	1.3313	8.54766	0.00345967			2.17551	1.33074	5.49077	0.0191171			3.89783	1.33074	9.9519	0.00160684			-0.94777	1.3314	1.15327	0.282867			-1.02754	1.33074	1.12432	0.28899			-2.74987	1.33074	5.70912	0.016877
TRINITY_DN281720_c0_g1	0.847729	1.90654	7.76851	0.00531649			0.872901	1.90653	4.90807	0.0267315			0.698766	1.90653	2.41116	0.120473			0.59995	1.90655	3.22479	0.0725312			0.436792	1.90653	1.12329	0.289211			0.610927	1.90653	2.08084	0.149158
TRINITY_DN2132_c0_g2	-1.05344	2.6623	5.51504	0.0188536			-0.827956	2.66222	2.09588	0.147697			-1.23657	2.66222	3.74947	0.0528241			-0.925724	2.66231	3.83916	0.0500685			-1.07016	2.66222	3.15299	0.0757879			-0.661546	2.66222	1.12262	0.289356
TRINITY_DN13546_c0_g1	0.564915	2.63866	2.88831	0.0892244			0.722848	2.63862	3.17625	0.0747162			0.498552	2.63862	1.12046	0.289819			-0.658143	2.63867	3.96811	0.0463699			-0.82257	2.63862	3.62337	0.0569733			-0.598273	2.63862	1.73358	0.187955
TRINITY_DN38422_c0_g1	-4.27804	4.39579	20.3784	6.35437e-06	0.00292637		-4.41743	4.3958	13.9425	0.000188491	0.0476202		-2.1992	4.3958	3.70297	0.0543156			-3.40194	4.39578	9.87043	0.00167957			-1.12479	4.3958	1.12017	0.289881			-3.34302	4.3958	6.99389	0.00817884
TRINITY_DN3409_c0_g2	0.736827	4.33036	6.37644	0.0115645			0.872796	4.33033	5.57642	0.0182039			0.669944	4.33033	2.43634	0.118552			-0.467851	4.33037	2.09059	0.148209			-0.637016	4.33033	2.63724	0.104385			-0.434164	4.33033	1.1197	0.289983
TRINITY_DN20964_c0_g1	0.661065	4.87758	3.56403	0.0590442			0.515858	4.87758	1.29439	0.255241			0.648501	4.87758	1.52561	0.216772			0.670723	4.87758	3.71367	0.0539685			0.650099	4.87758	1.82448	0.176781			0.517456	4.87758	1.11888	0.29016
TRINITY_DN6129_c0_g1	0.950161	1.40917	7.57067	0.00593259			1.07343	1.40924	6.06859	0.0137607			0.699599	1.40924	2.01081	0.156182			0.718435	1.40915	3.71892	0.0537992			0.47796	1.40924	1.11883	0.290171			0.851789	1.40924	3.33604	0.0677777
TRINITY_DN2326_c0_g1	1.00828	2.80253	4.84508	0.0277251			0.846582	2.80252	2.02352	0.154879			0.96824	2.80252	1.94759	0.162847			0.868725	2.80253	3.43353	0.0638856			0.798863	2.80252	1.60277	0.205512			0.677205	2.80252	1.11819	0.290308
TRINITY_DN99765_c0_g2	-1.59619	1.82719	10.6376	0.00110813			-1.5683	1.82716	5.82008	0.0158442			-1.3397	1.82716	3.55679	0.0593024			-1.04436	1.8272	3.45756	0.0629632			-0.707296	1.82716	1.11624	0.29073			-0.93589	1.82716	1.79793	0.179963
TRINITY_DN4059_c0_g3	-1.59875	2.96647	3.71683	0.0538666			-2.89278	2.9665	7.0574	0.00789386			1.22566	2.9665	1.11528	0.290936			-1.39081	2.96646	2.59349	0.107304			1.20771	2.9665	1.3117	0.252087			-2.91074	2.9665	5.62328	0.0177235
TRINITY_DN12559_c2_g1	0.509017	5.65871	2.0127	0.155987			0.59346	5.65871	1.64293	0.199924			0.566117	5.65871	1.1152	0.290954			-0.557457	5.65871	2.38347	0.122625			-0.640756	5.65871	1.69572	0.192849			-0.613414	5.65871	1.40794	0.235399
TRINITY_DN745_c9_g1	0.801928	1.47927	1.27613	0.25862			1.03809	1.47939	1.88545	0.169716			0.95078	1.47939	1.11509	0.290979			-2.19212	1.47925	12.0581	0.000515674			-2.34492	1.47939	7.78247	0.00527556			-2.25761	1.47939	6.00249	0.0142857
TRINITY_DN38786_c0_g1	-0.943276	4.1742	4.57993	0.0323486			-0.817889	4.17424	1.9737	0.160056			-0.936854	4.17424	2.08915	0.148348			-0.824484	4.1742	3.19566	0.0738341			-0.791738	4.17424	1.69368	0.193117			-0.672773	4.17424	1.11398	0.291218
TRINITY_DN18895_c0_g3	-1.08643	3.02833	5.56648	0.0183075			-0.957596	3.0283	2.47093	0.11597			-1.07743	3.0283	2.53864	0.11109			-0.866479	3.02833	3.09915	0.078333			-0.820635	3.0283	1.6666	0.196714			-0.700805	3.0283	1.11366	0.291289
TRINITY_DN34224_c1_g1	0.70491	3.32397	4.92479	0.026474			0.763433	3.32397	3.5572	0.0592878			0.520097	3.32397	1.25318	0.262947			0.623978	3.32397	3.66729	0.0554902			0.450474	3.32397	1.11299	0.291433			0.69381	3.32397	2.54601	0.110573
TRINITY_DN19086_c0_g4	-1.12342	1.35888	5.2115	0.022438			-1.1246	1.35878	3.12941	0.0768917			-0.745489	1.35878	1.1099	0.292103			-1.10815	1.3589	4.77446	0.0288849			-0.749022	1.35878	1.26911	0.259933			-1.12813	1.35878	2.58532	0.107858
TRINITY_DN49762_c2_g1	-1.3459	1.0064	2.55961	0.109626			-1.00747	1.00613	1.10865	0.292375			-1.89894	1.00613	2.98265	0.0841615			-2.3594	1.00645	8.53193	0.00348969			-2.84581	1.00613	6.94965	0.00838356			-1.95434	1.00613	3.11584	0.0775346
TRINITY_DN22402_c0_g2	-1.5028	0.576589	16.5218	4.80937e-05	0.0113761		-1.3367	0.576788	7.74662	0.00538131			-1.57541	0.576788	8.64466	0.00328021			-0.76803	0.576554	2.57972	0.108241			-0.765853	0.576788	2.19528	0.138434			-0.527139	0.576788	1.10308	0.293591
TRINITY_DN13853_c0_g1	-0.950299	4.34373	7.87815	0.00500356			-0.963188	4.34372	4.76418	0.0290579			-0.710745	4.34372	2.1101	0.14633			-0.743783	4.34373	4.02664	0.0447871			-0.480645	4.34372	1.10264	0.293687			-0.733088	4.34372	2.31283	0.12831
TRINITY_DN1619_c0_g1	-2.61078	3.80629	23.1111	1.52907e-06	0.00122973		-2.78333	3.80633	18.245	1.94236e-05	0.0140064		-1.51419	3.80633	5.03042	0.0249059			-1.91384	3.80628	8.23168	0.00411654			-0.663754	3.80633	1.10255	0.293708			-1.93289	3.80633	7.65681	0.00565583
TRINITY_DN12990_c0_g1	-0.665529	5.20477	4.17328	0.0410662			-0.648605	5.20476	2.27607	0.131385			-0.510183	5.20476	1.12579	0.288676			-0.625612	5.20477	3.46907	0.0625266			-0.471057	5.20476	1.10057	0.294142			-0.60948	5.20476	1.66948	0.196328
TRINITY_DN1342_c1_g1	0.352347	3.74334	1.65652	0.198074			-0.326487	3.74335	1.10039	0.294181			1.06874	3.74335	8.77809	0.0030487			0.321554	3.74334	1.35256	0.244831			0.878676	3.74335	7.18095	0.00736816			-0.51655	3.74335	2.27889	0.131146
TRINITY_DN39043_c1_g1	0.440607	1.46945	1.66782	0.19655			0.513686	1.46932	1.38799	0.238745			0.530998	1.46932	1.09858	0.294579			-0.567305	1.46947	2.79713	0.0944333			-0.627799	1.46932	1.84308	0.17459			-0.645111	1.46932	1.73695	0.187525
TRINITY_DN18167_c0_g1	0.742252	1.06662	2.14368	0.143158			0.937691	1.06633	2.53525	0.111329			0.72915	1.06633	1.09477	0.295416			-1.20832	1.06667	6.29957	0.0120767			-1.38646	1.06633	4.75163	0.0292706			-1.17792	1.06633	2.9927	0.0836404
TRINITY_DN29004_c0_g2	-0.995586	0.63326	3.72659	0.0535527			-1.94168	0.633299	9.62991	0.00191434			0.71276	0.633299	1.09348	0.295701			-0.786539	0.633253	2.11204	0.146144			0.853296	0.633299	1.79791	0.179965			-1.80114	0.633299	6.95263	0.00836963
TRINITY_DN52936_c0_g1	-2.7206	0.924407	18.1074	2.0879e-05	0.00658329		-2.84269	0.924723	12.9201	0.000325078			-1.63318	0.924723	3.80488	0.0511033			-2.04932	0.924351	7.54851	0.00600596			-0.833078	0.924723	1.09278	0.295856			-2.04258	0.924723	5.86194	0.0154717
TRINITY_DN49462_c0_g2	1.12217	1.46718	4.17551	0.0410123			1.41635	1.46706	4.74989	0.0293001			0.794705	1.46706	1.09071	0.296315			-1.26706	1.46721	5.23498	0.0221371			-1.59413	1.46706	5.17387	0.022929			-0.972482	1.46706	1.73355	0.187958
TRINITY_DN11158_c0_g2	0.751001	1.19536	2.5267	0.111934			0.641532	1.19515	1.2686	0.26003			1.45755	1.19515	4.45666	0.0347654			-0.770318	1.19539	2.56257	0.109421			-0.633267	1.19515	1.09058	0.296343			-1.44929	1.19515	4.69257	0.0302933
TRINITY_DN77894_c0_g1	1.53399	0.285827	7.46238	0.00630017			1.46309	0.285599	3.90874	0.0480356			1.39655	0.285599	2.6401	0.104197			0.997696	0.285867	2.72699	0.0986652			0.803207	0.285599	1.09025	0.296416			0.869746	0.285599	1.2001	0.273302
TRINITY_DN4255_c0_g1	-0.549223	4.04776	2.60586	0.10647			-0.342697	4.04775	1.08806	0.296901			-0.640254	4.04775	2.96525	0.0850711			-1.13751	4.04776	18.1819	2.00777e-05	0.019772		-1.2467	4.04775	12.5979	0.000386188			-0.94914	4.04775	6.64739	0.00993012
TRINITY_DN11754_c0_g1	-0.823985	1.86273	3.35947	0.0668198			-0.590305	1.86263	1.08775	0.296971			-1.01711	1.86263	2.54656	0.110535			-0.951674	1.86274	4.48194	0.0342548			-1.11955	1.86263	3.45042	0.0632358			-0.692749	1.86263	1.24014	0.265444
TRINITY_DN24750_c0_g3	0.488503	2.22094	2.4075	0.120755			0.570763	2.22095	1.928	0.164977			0.514721	2.22095	1.16378	0.280684			-0.442271	2.22093	1.86778	0.171729			-0.534048	2.22095	1.49925	0.220787			-0.478006	2.22095	1.08757	0.29701
TRINITY_DN68593_c0_g2	-2.30034	1.3556	8.66443	0.00324482			-2.16626	1.35572	4.19696	0.0404964			-2.14955	1.35572	3.56508	0.0590069			-1.40366	1.35558	2.63624	0.104451			-1.1515	1.35572	1.16663	0.280096			-1.16821	1.35572	1.0872	0.297092
TRINITY_DN607_c0_g2	-0.6901	1.08253	5.62599	0.0176961			-0.681391	1.08261	3.2224	0.0726372			-0.525078	1.08261	1.50579	0.219783			-0.593717	1.08251	3.72621	0.0535648			-0.421913	1.08261	1.0865	0.297247			-0.578227	1.08261	1.99087	0.15825
TRINITY_DN110030_c0_g1	-5.04806	4.26933	18.0682	2.13128e-05	0.00659249		-5.07541	4.26934	10.4424	0.00123154			-3.52991	4.26934	5.33466	0.0209054			-3.22684	4.26933	5.88158	0.0153001			-1.43134	4.26934	1.08602	0.297354			-2.97685	4.26934	3.50748	0.0610925
TRINITY_DN37484_c0_g1	0.552622	3.87472	6.20083	0.012769			0.494196	3.87472	2.87016	0.0902359			0.524259	3.87472	2.44697	0.117752			0.411029	3.87473	2.97305	0.0846621			0.358927	3.87472	1.36048	0.243455			0.328864	3.87472	1.08578	0.297408
TRINITY_DN40387_c0_g1	-0.441466	2.79137	2.98858	0.0838537			-0.428507	2.79141	1.63186	0.201446			-0.561977	2.79141	2.26999	0.1319			0.380687	2.79136	2.11759	0.145616			0.366362	2.79141	1.08496	0.297591			0.499832	2.79141	1.98997	0.158344
TRINITY_DN312774_c0_g1	-0.849506	0.358327	2.86676	0.0904267			-0.663423	0.35872	1.08391	0.297825			-0.90841	0.35872	1.56641	0.210729			-1.03908	0.358258	4.34957	0.0370182			-1.09499	0.35872	2.5433	0.110763			-0.850006	0.35872	1.46475	0.226176
TRINITY_DN40520_c0_g1	-0.84613	1.24001	3.91579	0.0478346			-0.803866	1.24016	2.0578	0.151428			-0.655161	1.24016	1.08364	0.297884			-0.850743	1.23998	3.78907	0.0515882			-0.6679	1.24016	1.27498	0.258834			-0.816605	1.24016	1.76327	0.184218
TRINITY_DN22780_c0_g1	0.607945	5.17089	1.49298	0.221755			0.665913	5.17089	1.0819	0.298274			0.824162	5.17089	1.21765	0.269823			-0.785458	5.17089	2.50252	0.113664			-0.819386	5.17089	1.44285	0.229679			-0.977635	5.17089	1.81473	0.177941
TRINITY_DN3173_c0_g1	-1.80461	3.74761	3.216	0.0729218			-3.23333	3.74751	5.97609	0.0145011			2.17479	3.74751	2.27641	0.131356			-1.77778	3.74763	2.91276	0.0878814			1.31123	3.74751	1.08134	0.298398			-4.09689	3.74751	6.82855	0.00897122
TRINITY_DN63891_c0_g1	0.805032	0.902478	6.32302	0.0119181			0.39695	0.902505	1.08085	0.298507			0.958621	0.902505	5.04589	0.0246844			0.866351	0.902474	7.64661	0.0056879			0.989879	0.902505	6.3001	0.0120731			0.428208	0.902505	1.10505	0.293161
TRINITY_DN13794_c0_g1	0.698637	0.304365	3.03585	0.0814441			0.605053	0.304436	1.38798	0.238747			0.590865	0.304436	1.08072	0.298536			0.873086	0.304353	5.17904	0.022861			0.788374	0.304436	2.21502	0.136673			0.802562	0.304436	2.18089	0.139733
TRINITY_DN15777_c1_g1	1.53274	1.71139	4.44615	0.0349799			1.57146	1.71126	2.82472	0.0928233			1.96022	1.71126	2.98857	0.083854			-0.919668	1.71141	1.40011	0.236706			-1.02998	1.71126	1.07962	0.298783			-1.41874	1.71126	1.73362	0.187949
TRINITY_DN36827_c0_g2	-0.717385	1.66697	3.47916	0.0621462			-0.496777	1.66686	1.07901	0.298919			-0.901378	1.66686	2.77567	0.0957067			-0.832126	1.66698	4.72138	0.0297899			-0.993454	1.66686	3.77655	0.0519759			-0.588853	1.66686	1.2645	0.260802
TRINITY_DN1350_c1_g2	-0.525695	3.8576	3.8791	0.0488906			-0.46601	3.85759	1.72124	0.189533			-0.489355	3.85759	1.50427	0.220015			-0.473062	3.8576	2.93712	0.086565			-0.42587	3.85759	1.30307	0.253653			-0.402524	3.85759	1.07855	0.299023
TRINITY_DN301087_c0_g1	1.17516	0.282823	4.06481	0.0437856			1.35656	0.282848	3.59191	0.0580614			0.832644	0.282848	1.07765	0.299223			1.31726	0.282819	5.4733	0.0193092			1.01236	0.282848	1.8654	0.172002			1.53627	0.282848	4.141	0.0418565
TRINITY_DN104311_c1_g1	0.371951	0.515509	1.72382	0.189202			0.436299	0.51543	1.44016	0.230113			0.439237	0.51543	1.07755	0.299246			-0.446727	0.515523	2.4892	0.11463			-0.504307	0.51543	1.71756	0.190007			-0.507244	0.51543	1.55307	0.212682
TRINITY_DN14681_c1_g1	1.37593	1.23128	6.33949	0.0118079			1.13645	1.23115	3.80843	0.0509952			2.89841	1.23115	14.7076	0.000125539			-0.789877	1.23131	1.70474	0.191669			-0.636913	1.23115	1.07694	0.299383			-2.39887	1.23115	10.8857	0.000969096
TRINITY_DN30997_c0_g1	0.966494	0.437862	5.63076	0.017648			1.20125	0.437632	5.80433	0.0159867			0.766057	0.437632	1.68104	0.194786			-0.753377	0.437903	2.96503	0.0850826			-1.02449	0.437632	3.74095	0.0530943			-0.589294	0.437632	1.07607	0.299578
TRINITY_DN14703_c0_g1	-0.60559	3.21266	3.69933	0.0544343			-0.560305	3.21261	1.76816	0.18361			-0.523604	3.21261	1.22904	0.267593			-0.548454	3.21267	2.83139	0.0924382			-0.458469	3.21261	1.07544	0.299719			-0.49517	3.21261	1.15832	0.281814
TRINITY_DN5978_c0_g1	0.465656	3.52839	3.18823	0.0741705			0.388496	3.5284	1.28071	0.257766			0.437838	3.5284	1.23764	0.265926			0.465518	3.52838	3.17678	0.0746917			0.433702	3.5284	1.432	0.231438			0.384361	3.5284	1.07509	0.2998
TRINITY_DN20897_c0_g1	-0.693198	3.01664	4.35497	0.0369011			-0.671417	3.01663	2.59008	0.107535			-0.484449	3.01663	1.07011	0.30092			-0.779937	3.01664	5.5981	0.01798			-0.597133	3.01663	1.85796	0.172861			-0.7841	3.01663	2.90323	0.0884023
TRINITY_DN7293_c1_g1	-0.6127	2.98894	3.98988	0.0457744			-0.585169	2.98893	2.20028	0.137986			-0.458027	2.98893	1.06905	0.301161			-0.660936	2.98894	4.59936	0.0319839			-0.520766	2.98893	1.57683	0.209218			-0.647908	2.98893	2.23986	0.134493
TRINITY_DN31764_c0_g1	-2.29419	5.24427	9.9059	0.00164749			-2.37788	5.24428	7.08048	0.00779281			-0.96875	5.24428	1.06823	0.301346			-2.34894	5.24427	9.50985	0.00204372			-1.10822	5.24428	1.57096	0.210068			-2.51735	5.24428	6.20976	0.0127048
TRINITY_DN14331_c0_g1	0.785234	4.89537	3.52061	0.06061			0.545865	4.89537	1.065	0.302077			0.791167	4.89537	1.65442	0.198358			0.900345	4.89537	4.94731	0.0261313			0.910665	4.89537	2.61041	0.106164			0.665363	4.89537	1.36605	0.242491
TRINITY_DN99526_c3_g1	0.647827	1.94592	2.64926	0.103598			0.826359	1.94583	2.94241	0.086282			0.579004	1.94583	1.06457	0.302176			-0.832952	1.94593	4.5317	0.0332725			-1.01345	1.94583	3.87662	0.048963			-0.766096	1.94583	1.98609	0.15875
TRINITY_DN83490_c6_g1	0.868581	0.552076	2.15006	0.142564			1.02307	0.551696	1.85145	0.173615			0.916623	0.551696	1.06443	0.302208			-0.993918	0.552143	2.75371	0.0970289			-1.14805	0.551696	2.03981	0.153229			-1.0416	0.551696	1.457	0.227409
TRINITY_DN51314_c0_g1	0.898775	0.507541	6.45671	0.0110534			0.770611	0.507514	2.71769	0.0992414			0.871391	0.507514	2.74334	0.0976605			0.689211	0.507546	3.31841	0.0685079			0.619001	0.507514	1.65133	0.198778			0.518221	0.507514	1.06443	0.302208
TRINITY_DN48287_c0_g1	0.682334	1.12481	3.39843	0.0652585			0.828778	1.12475	3.06125	0.0801801			0.629099	1.12475	1.29463	0.255196			-0.581394	1.12482	2.26421	0.132394			-0.748114	1.12475	2.21326	0.136829			-0.548435	1.12475	1.06414	0.302272
TRINITY_DN3272_c1_g2	-0.436987	4.05134	2.86344	0.0906136			-0.378146	4.05133	1.21307	0.270725			-0.40384	4.05133	1.09149	0.296142			-0.447997	4.05134	2.94755	0.0860077			-0.412702	4.05133	1.30752	0.252844			-0.387009	4.05133	1.06315	0.302498
TRINITY_DN12572_c0_g1	0.607303	2.07162	2.66627	0.102496			0.579039	2.07161	1.49105	0.222054			0.916047	2.07161	2.71321	0.0995206			-0.548734	2.07162	2.04451	0.152756			-0.517585	2.07161	1.06206	0.302745			-0.854593	2.07161	2.53603	0.111274
TRINITY_DN20402_c0_g1	-3.63196	6.45129	10.9458	0.000938149			-3.69973	6.4513	6.72474	0.00950845			-1.71422	6.4513	1.47496	0.224565			-3.324	6.45129	7.96445	0.0047705			-1.37003	6.4513	1.06114	0.302956			-3.35554	6.4513	4.48728	0.034148
TRINITY_DN16963_c0_g1	0.696646	1.23887	4.05745	0.0439768			0.764875	1.23893	3.64458	0.0562521			0.458479	1.23893	1.06104	0.302978			0.922839	1.23886	8.45174	0.00364694			0.721707	1.23893	3.02498	0.0819912			1.0281	1.23893	5.88387	0.0152802
TRINITY_DN19754_c0_g1	0.579291	3.63341	4.01747	0.0450311			0.563697	3.6334	2.20658	0.137423			0.482059	3.6334	1.22154	0.26906			0.511969	3.63341	3.00299	0.0831108			0.41277	3.6334	1.05969	0.303285			0.494409	3.6334	1.45918	0.227061
TRINITY_DN16855_c1_g1	1.25628	3.20375	6.41428	0.0113206			1.76287	3.20375	9.40695	0.00216165			0.732318	3.20375	1.24348	0.264801			1.06722	3.20375	4.37835	0.0363983			0.618032	3.20375	1.05968	0.303288			1.64859	3.20375	7.35863	0.00667417
TRINITY_DN9259_c0_g2	0.895689	0.569706	2.27955	0.13109			-0.754626	0.569729	1.13168	0.287417			2.13139	0.569729	6.48241	0.0108947			1.03862	0.569702	3.19283	0.0739619			2.08932	0.569729	7.60975	0.00580535			-0.796699	0.569729	1.05822	0.303622
TRINITY_DN4609_c0_g1	0.453008	5.63316	1.05821	0.303623			-0.657369	5.63317	2.29834	0.129512			0.833679	5.63317	2.82252	0.0929504			1.29954	5.63316	14.0155	0.000181314			2.0017	5.63317	18.3114	1.87582e-05	0.0394736		0.51065	5.63317	1.23396	0.266638
TRINITY_DN1339_c1_g2	0.65873	1.70387	2.537	0.111206			0.604044	1.70365	1.34586	0.246003			1.08094	1.70365	3.0869	0.0789251			-0.634443	1.70391	2.23758	0.134692			-0.567728	1.70365	1.0576	0.303763			-1.04463	1.70365	3.08379	0.079076
TRINITY_DN10008_c0_g1	1.02773	1.20418	6.34468	0.0117734			0.956066	1.20423	3.11629	0.0775133			0.947699	1.20423	2.31444	0.128178			0.712852	1.20417	2.64998	0.103551			0.591132	1.20423	1.09057	0.296344			0.599499	1.20423	1.05681	0.303944
TRINITY_DN19339_c1_g1	-0.808062	2.54095	4.33054	0.0374344			-0.704764	2.54091	1.86627	0.171903			-0.787048	2.54091	1.86457	0.172099			-0.703157	2.54095	3.00117	0.0832044			-0.660439	2.54091	1.48833	0.222476			-0.578154	2.54091	1.05472	0.304421
TRINITY_DN9418_c0_g1	-0.860744	2.23357	3.10396	0.0781021			-0.744674	2.23365	1.31432	0.251613			-0.821829	2.23365	1.27923	0.258043			-0.859166	2.23356	2.95608	0.085555			-0.81001	2.23365	1.40739	0.235489			-0.732855	2.23365	1.05452	0.304469
TRINITY_DN193337_c0_g1	0.575623	2.12574	2.77499	0.095747			0.711445	2.12574	2.57931	0.108269			0.527613	2.12574	1.05287	0.304846			-0.549092	2.12575	2.40148	0.121221			-0.698484	2.12574	2.19957	0.13805			-0.514652	2.12574	1.08364	0.297885
TRINITY_DN35788_c1_g1	-0.849968	0.633501	1.47612	0.224382			-1.91137	0.633197	4.69127	0.0303162			1.48706	0.633197	2.21659	0.136534			-0.891918	0.633555	1.56683	0.210667			0.915874	0.633197	1.05262	0.304905			-2.48255	0.633197	5.97064	0.014546
TRINITY_DN17634_c0_g1	-1.00895	1.04589	4.26965	0.0387988			-0.645524	1.04585	1.22535	0.268313			-1.51755	1.04585	5.21305	0.022418			-1.07249	1.0459	4.68934	0.0303502			-1.52655	1.04585	5.8236	0.0158126			-0.654514	1.04585	1.05166	0.305125
TRINITY_DN12662_c1_g1	0.582461	2.74787	2.97173	0.0847313			0.463786	2.74789	1.09422	0.295538			0.558379	2.74789	1.2018	0.272962			0.611119	2.74786	3.31951	0.0684623			0.584551	2.74789	1.55753	0.212027			0.489958	2.74789	1.05158	0.305145
TRINITY_DN396_c0_g1	-1.82758	1.05915	8.67229	0.00323085			-1.87503	1.05876	6.3869	0.0114966			-0.831862	1.05876	1.0513	0.305207			-1.97482	1.05922	9.74806	0.00179512			-1.07863	1.05876	1.98225	0.159153			-2.12179	1.05876	6.43999	0.0111579
TRINITY_DN1322_c0_g1	-1.49264	7.2469	8.40406	0.00374384			-1.59459	7.2469	6.00119	0.0142962			-0.76816	7.2469	1.18612	0.276114			-1.3826	7.2469	6.42715	0.0112388			-0.676958	7.2469	1.05035	0.305428			-1.50339	7.2469	4.34497	0.0371184
TRINITY_DN3813_c0_g1	-0.888482	2.32606	3.59574	0.0579278			-0.841616	2.32602	1.81196	0.178273			-0.71384	2.32602	1.04969	0.30558			-0.847853	2.32607	3.08545	0.0789955			-0.671709	2.32602	1.05494	0.304372			-0.799486	2.32602	1.35705	0.244049
TRINITY_DN64592_c0_g1	-1.29905	0.22987	6.42584	0.0112472			-1.56245	0.229879	4.94683	0.0261386			-1.30147	0.229879	3.0862	0.0789589			0.611793	0.229869	1.18175	0.277001			0.972561	0.229879	1.78748	0.181233			0.711578	0.229879	1.04838	0.30588
TRINITY_DN2024_c2_g1	-0.492403	4.14891	3.78003	0.0518677			-0.594437	4.14893	3.14192	0.0763041			-0.496944	4.14893	1.76435	0.184083			0.336504	4.14891	1.59107	0.207174			0.462084	4.14893	1.73609	0.187635			0.364591	4.14893	1.04772	0.306033
TRINITY_DN114837_c0_g1	-1.06232	0.18195	2.226	0.135705			-0.813239	0.181896	1.04738	0.306111			-1.03534	0.181896	1.26415	0.260868			-2.20994	0.18196	11.7452	0.000609989			-2.24286	0.181896	6.41777	0.0112984			-2.02075	0.181896	4.73475	0.0295592
TRINITY_DN67912_c1_g1	-2.26393	0.257231	13.7899	0.00020443	0.0281844		-2.29888	0.257482	8.46265	0.00362513			-1.61906	0.257482	3.60642	0.0575567			-1.59116	0.257187	5.17832	0.0228704			-0.833994	0.257482	1.04705	0.306187			-1.51382	0.257482	3.26373	0.0708276
TRINITY_DN52615_c0_g1	-0.280023	3.92834	1.68133	0.194748			-0.311344	3.92834	1.16308	0.280828			-0.330918	3.92834	1.04539	0.30657			0.281994	3.92834	1.70682	0.191398			0.312278	3.92834	1.06273	0.302594			0.331852	3.92834	1.15858	0.281761
TRINITY_DN21032_c0_g1	0.825551	3.29459	4.46037	0.03469			0.930836	3.29458	3.6013	0.0577345			0.577125	3.29458	1.04499	0.306663			0.797822	3.2946	4.14199	0.0418319			0.574454	3.29458	1.22855	0.267689			0.928165	3.29458	3.12004	0.0773347
TRINITY_DN3669_c0_g2	0.506919	4.27653	3.65631	0.0558573			0.501654	4.27653	2.09316	0.147959			0.406911	4.27653	1.04461	0.306752			0.472858	4.27653	3.10605	0.0780019			0.376163	4.27653	1.05377	0.304639			0.470906	4.27653	1.58351	0.208255
TRINITY_DN23457_c0_g2	1.09021	3.08845	4.7892	0.0286388			1.03691	3.08847	2.51824	0.112536			0.965251	3.08847	1.60592	0.205067			0.851917	3.08844	2.73437	0.0982102			0.706413	3.08847	1.0428	0.307171			0.77807	3.08847	1.23062	0.267286
TRINITY_DN24678_c0_g2	-0.553039	0.748689	2.86178	0.090707			-0.480625	0.748633	1.23864	0.265733			-0.498553	0.748633	1.04166	0.307435			-0.582703	0.748699	3.09103	0.078725			-0.530488	0.748633	1.31922	0.250732			-0.51256	0.748633	1.20249	0.272824
TRINITY_DN236_c1_g1	0.663934	3.58285	2.31561	0.128081			0.577306	3.58283	1.14629	0.284327			1.22475	3.58283	3.6727	0.0553105			-0.697411	3.58285	2.48598	0.114865			-0.584117	3.58283	1.04074	0.30765			-1.23156	3.58283	3.95028	0.0468636
TRINITY_DN166691_c0_g1	-0.495943	3.70889	3.78209	0.0518039			-0.479555	3.7089	2.02774	0.15445			-0.386278	3.7089	1.03934	0.307975			-0.474419	3.70889	3.30338	0.0691376			-0.366618	3.7089	1.07363	0.300126			-0.459896	3.7089	1.5605	0.211591
TRINITY_DN30760_c0_g1	0.604322	1.87923	3.25572	0.0711745			0.554013	1.87922	1.6632	0.197172			0.49798	1.87922	1.03862	0.308143			0.688608	1.87923	4.43402	0.0352294			0.597542	1.87922	1.75076	0.185781			0.653574	1.87922	2.01822	0.155421
TRINITY_DN5364_c1_g2	0.456938	6.08403	3.22512	0.0725165			0.418317	6.08403	1.65496	0.198285			0.381016	6.08403	1.03802	0.308284			0.504646	6.08403	4.10186	0.042836			0.438388	6.08403	1.62022	0.203061			0.475689	6.08403	1.83663	0.175347
TRINITY_DN49038_c0_g1	-1.76602	2.52257	6.64371	0.00995066			-1.77951	2.52269	4.23666	0.03956			-0.951091	2.52269	1.03508	0.308969			-1.876	2.52254	7.10631	0.00768131			-1.12783	2.52269	1.63117	0.201541			-1.95624	2.52269	4.05018	0.0441667
TRINITY_DN1505_c0_g1	-0.808442	4.61109	3.31302	0.0687333			-0.55101	4.61109	1.03269	0.309529			-1.05719	4.61109	3.02222	0.0821311			-1.02515	4.61109	5.55394	0.0184392			-1.24288	4.61109	4.66613	0.0307632			-0.736706	4.61109	1.51098	0.21899
TRINITY_DN3623_c0_g1	-0.493152	4.47733	3.17114	0.0749499			-0.437039	4.47733	1.39696	0.237234			-0.45033	4.47733	1.17355	0.278672			-0.472528	4.47734	2.78893	0.0949174			-0.423866	4.47733	1.19234	0.274857			-0.410575	4.47733	1.03124	0.309868
TRINITY_DN31475_c0_g1	-1.00303	1.60993	8.13019	0.00435342			-0.778915	1.60987	3.10635	0.0779874			-1.19999	1.60987	5.82957	0.015759			-0.751591	1.60995	3.71923	0.0537891			-0.905543	1.60987	3.70164	0.0543591			-0.484465	1.60987	1.03118	0.309881
TRINITY_DN43998_c0_g1	0.897127	0.495868	4.23168	0.0396761			0.718714	0.495959	1.56118	0.211492			0.874076	0.495959	1.79042	0.180875			0.828378	0.495852	3.51557	0.0607948			0.781466	0.495959	1.70357	0.191821			0.626105	0.495959	1.03072	0.30999
TRINITY_DN26561_c1_g1	0.946726	1.61397	3.08487	0.0790236			0.858318	1.61398	1.81364	0.178072			0.740759	1.61398	1.03011	0.310133			1.4095	1.61396	8.35055	0.00385571			1.26548	1.61398	3.4922	0.0616586			1.38304	1.61398	4.16294	0.0413177
TRINITY_DN70926_c0_g1	-3.9058	2.52565	20.2611	6.75611e-06	0.00296372		-3.99511	2.5257	12.5953	0.000386727			-2.60168	2.5257	5.33762	0.02087			-2.61138	2.52565	6.59998	0.010198			-1.05851	2.5257	1.02951	0.310274			-2.45195	2.5257	4.42336	0.0354502
TRINITY_DN1887_c9_g1	1.08928	3.28419	7.21212	0.00724129			0.942458	3.28418	3.18782	0.0741889			1.06417	3.28418	2.97351	0.0846379			0.780616	3.28419	3.21371	0.0730236			0.698606	3.28418	1.56417	0.211056			0.576891	3.28418	1.02864	0.310479
TRINITY_DN82213_c0_g1	-1.01284	0.682291	3.43581	0.0637973			-1.94836	0.682399	8.27867	0.00401136			0.753496	0.682399	1.0282	0.310582			-0.827764	0.682271	2.10726	0.146601			0.824799	0.682399	1.43786	0.230486			-1.87705	0.682399	6.31975	0.0119401
TRINITY_DN6949_c2_g1	-0.5451	4.15325	3.56206	0.0591144			-0.512082	4.15324	1.85539	0.173158			-0.428186	4.15324	1.02818	0.310587			-0.581149	4.15325	4.00858	0.0452693			-0.473724	4.15324	1.44252	0.229732			-0.557621	4.15324	1.82661	0.176528
TRINITY_DN12719_c0_g1	0.539768	2.86133	2.92574	0.0871774			0.463674	2.86134	1.22994	0.267419			0.494826	2.86134	1.06418	0.302264			0.535814	2.86133	2.86811	0.090351			0.487905	2.86134	1.22123	0.26912			0.456753	2.86134	1.0269	0.310887
TRINITY_DN8333_c4_g2	-1.45649	0.326397	4.84101	0.0277907			-1.10535	0.325789	1.7578	0.184899			-1.94932	0.325789	4.24046	0.0394715			-1.31548	0.326504	3.63228	0.0566692			-1.76305	0.325789	3.79699	0.0513449			-0.919082	0.325789	1.0255	0.311217
TRINITY_DN67670_c1_g1	0.609653	1.53597	2.90508	0.0883008			0.75994	1.5359	2.75978	0.0966617			0.539211	1.5359	1.0248	0.311384			-0.57394	1.53598	2.43121	0.118941			-0.740258	1.5359	2.31636	0.128019			-0.519528	1.5359	1.02901	0.310392
TRINITY_DN11361_c1_g1	0.420247	4.69252	1.52027	0.217579			0.440653	4.69252	1.02397	0.311579			0.604603	4.69252	1.43521	0.230916			-0.548494	4.69253	2.65134	0.103463			-0.547742	4.69252	1.40505	0.235879			-0.711692	4.69252	2.12668	0.144754
TRINITY_DN7176_c0_g1	-1.2127	2.10175	2.50088	0.113783			-0.920548	2.10159	1.02276	0.311864			-1.45897	2.10159	2.03995	0.153215			-2.06347	2.10178	7.82824	0.00514361			-2.28898	2.10159	5.32348	0.0210399			-1.75055	2.10159	2.80607	0.093908
TRINITY_DN165007_c0_g1	0.704806	0.621966	3.2779	0.0702187			0.671401	0.622087	1.78046	0.182093			0.569285	0.622087	1.02251	0.311924			0.777234	0.621945	4.14397	0.0417831			0.656315	0.622087	1.5796	0.208818			0.75843	0.622087	2.00882	0.156387
TRINITY_DN2165_c0_g2	1.87072	3.48785	13.9661	0.000186134	0.0264947		1.10908	3.4879	3.07342	0.079582			2.74678	3.4879	11.8329	0.000581933			0.77748	3.48785	1.67313	0.19584			0.9202	3.4879	1.8723	0.171212			-0.717499	3.4879	1.02179	0.312096
TRINITY_DN152313_c0_g1	-1.80972	0.643216	16.1263	5.92544e-05	0.013056		-1.68446	0.643331	7.78615	0.00526484			-1.79575	0.643331	7.29499	0.00691472			-0.862619	0.643195	2.32109	0.127631			-0.746853	0.643331	1.37798	0.240445			-0.635569	0.643331	1.02106	0.312268
TRINITY_DN29736_c0_g1	-1.07062	1.33871	6.26669	0.0123029			-1.1002	1.33883	4.38498	0.036257			-0.592255	1.33883	1.01917	0.312716			-1.1509	1.33869	7.10908	0.00766945			-0.721692	1.33883	1.70902	0.191113			-1.22963	1.33883	4.47754	0.0343431
TRINITY_DN65881_c0_g1	0.699938	1.62584	2.61932	0.10557			0.867891	1.6257	2.53067	0.111653			0.64285	1.6257	1.01841	0.312898			-0.759819	1.62586	3.00865	0.0828211			-0.936815	1.6257	2.59838	0.106973			-0.711773	1.6257	1.33609	0.247724
TRINITY_DN1304_c0_g2	0.822669	1.07742	1.60052	0.20583			0.704427	1.07718	1.0179	0.313018			2.52442	1.07718	7.91857	0.00489298			-1.39616	1.07746	4.85478	0.0275697			-1.11284	1.07718	2.2052	0.137546			-2.93283	1.07718	10.7677	0.00103288
TRINITY_DN9434_c0_g1	-0.621478	4.01981	2.63062	0.104821			-0.501294	4.01978	1.01663	0.31332			-0.614124	4.01978	1.2121	0.270916			-0.75594	4.01981	3.97045	0.0463054			-0.751839	4.01978	2.06564	0.150652			-0.639008	4.01978	1.3611	0.243347
TRINITY_DN9800_c0_g1	-0.55721	4.64701	5.47446	0.0192963			-0.430646	4.64701	1.99523	0.157795			-0.630658	4.64701	3.38774	0.0656831			-0.48552	4.64701	3.76853	0.0522254			-0.535084	4.64701	2.78223	0.0953152			-0.335073	4.64701	1.01643	0.313366
TRINITY_DN27402_c0_g1	0.617867	3.3178	2.2518	0.133459			0.615422	3.31774	1.33027	0.248757			0.87983	3.31774	1.98584	0.158776			-0.57588	3.31781	1.86479	0.172073			-0.570982	3.31774	1.01597	0.313477			-0.83539	3.31774	1.92579	0.16522
TRINITY_DN58751_c0_g1	0.834203	0.802535	1.01573	0.313534			-1.12269	0.802866	1.11619	0.290739			2.45865	0.802866	3.69424	0.0546005			0.997838	0.802476	1.49015	0.222193			2.34527	0.802866	4.22647	0.0397982			-1.23608	0.802866	1.09514	0.295336
TRINITY_DN9415_c0_g1	0.342324	6.43604	2.02169	0.155067			0.364179	6.43604	1.32055	0.250494			0.426114	6.43604	1.36119	0.243331			-0.314717	6.43604	1.64445	0.199716			-0.338167	6.43604	1.01567	0.313549			-0.400102	6.43604	1.30166	0.25391
TRINITY_DN57_c3_g1	0.378103	1.93575	1.69025	0.193568			0.365844	1.93576	1.00958	0.315004			0.606365	1.93576	2.03964	0.153246			-0.492978	1.93575	2.93926	0.0864505			-0.456213	1.93576	1.39873	0.236937			-0.696735	1.93576	2.88902	0.089185
TRINITY_DN6626_c2_g1	0.485277	3.60923	1.68068	0.194834			0.472048	3.60924	1.00867	0.315221			0.791763	3.60924	2.08275	0.148971			-0.631469	3.60923	2.90701	0.0881955			-0.586862	3.60924	1.38253	0.239671			-0.906577	3.60924	2.90619	0.0882399
TRINITY_DN2095_c6_g1	0.831586	2.44961	2.57878	0.108305			0.988481	2.44948	2.17151	0.140588			0.800097	2.44948	1.0459	0.306454			-0.77043	2.44963	2.08678	0.148579			-0.944986	2.44948	1.74486	0.186525			-0.756602	2.44948	1.00808	0.315364
TRINITY_DN13274_c0_g1	0.533427	3.49914	3.2034	0.0734855			0.364608	3.49914	1.00774	0.315445			0.521396	3.49914	1.56832	0.210451			0.724014	3.49914	6.86922	0.00876927			0.73336	3.49914	3.64451	0.0562545			0.576571	3.49914	2.18236	0.1396
TRINITY_DN30584_c0_g1	-0.837622	0.849474	5.20515	0.0225201			-0.737475	0.849642	2.28783	0.130392			-0.818696	0.849642	2.22709	0.135609			-0.65615	0.849444	2.7996	0.0942877			-0.609353	0.849642	1.37607	0.240772			-0.528132	0.849642	1.00759	0.315482
TRINITY_DN752_c0_g1	-0.596096	4.35764	1.00745	0.315516			-1.54247	4.35763	4.21393	0.0400933			1.25433	4.35763	2.17631	0.14015			-0.627392	4.35764	1.08386	0.297835			0.830233	4.35763	1.17554	0.278265			-1.96657	4.35763	5.3015	0.0213071
TRINITY_DN14375_c1_g2	0.49181	0.347822	1.92793	0.164985			0.590823	0.347713	1.68968	0.193643			0.53401	0.347713	1.00716	0.315584			-0.558095	0.347841	2.44992	0.11753			-0.655345	0.347713	1.84798	0.174019			-0.598531	0.347713	1.36214	0.243167
TRINITY_DN12843_c0_g2	0.475269	4.06636	1.39727	0.237181			0.57028	4.06636	1.29424	0.255268			0.582674	4.06636	1.00501	0.316102			-0.765461	4.06636	3.88231	0.0487973			-0.832799	4.06636	2.42952	0.11907			-0.845193	4.06636	2.23552	0.134871
TRINITY_DN6461_c0_g1	-0.742957	2.74996	3.86609	0.0492711			-0.843042	2.74996	2.73056	0.098445			-0.789655	2.74996	1.96393	0.161094			0.454604	2.74995	1.29666	0.254824			0.589838	2.74996	1.23484	0.266468			0.536451	2.74996	1.00429	0.316275
TRINITY_DN33239_c0_g4	-0.922029	0.351638	2.67931	0.10166			-0.722329	0.351663	1.00384	0.316384			-0.9766	0.351663	1.43277	0.231314			-1.16096	0.351633	4.30973	0.0378949			-1.2141	0.351663	2.4784	0.11542			-0.959832	0.351663	1.44237	0.229756
TRINITY_DN11873_c0_g1	-1.6065	3.6875	9.59238	0.00195386			-1.623	3.68754	5.59067	0.0180564			-1.20955	3.68754	2.63611	0.104459			-1.16376	3.6875	4.04052	0.0444201			-0.699232	3.68754	1.00356	0.316451			-1.11269	3.68754	2.23095	0.13527
TRINITY_DN13019_c0_g1	-3.57909	3.80263	15.4895	8.29658e-05	0.016475		-5.11427	3.80264	16.221	5.63654e-05	0.0234886		-1.15987	3.80264	1.00066	0.317151			-2.0792	3.80263	3.98377	0.0459405			1.60726	3.80264	2.08566	0.148688			-2.34714	3.80264	3.60671	0.057547
TRINITY_DN1498_c0_g2	0.325219	5.93969	2.85488	0.0910973			0.242531	5.93969	0.99967	0.31739			0.315087	5.93969	1.28505	0.256963			0.405266	5.93969	4.87264	0.0272857			0.402131	5.93969	2.45896	0.116856			0.329575	5.93969	1.58003	0.208757
TRINITY_DN27355_c0_g2	0.578802	2.13128	1.08062	0.298558			-0.692362	2.13123	0.999317	0.317476			1.80428	2.13123	4.85655	0.0275413			0.612315	2.13128	1.21703	0.269944			1.56543	2.13123	4.53743	0.0331613			-0.931213	2.13123	1.47331	0.224824
TRINITY_DN22475_c0_g1	0.459573	1.03042	1.85251	0.173491			0.513238	1.03037	1.31565	0.251374			0.534336	1.03037	1.05495	0.30437			-0.418884	1.03043	1.4675	0.225741			-0.478102	1.03037	1.01539	0.313616			-0.4992	1.03037	0.99855	0.317662
TRINITY_DN46208_c0_g1	0.688638	2.24064	3.38554	0.0657706			0.427269	2.24069	0.998143	0.31776			0.66447	2.24069	1.86036	0.172583			1.05361	2.24063	10.3755	0.00127702			1.08007	2.24069	5.71626	0.0168085			0.842871	2.24069	3.41608	0.0645642
TRINITY_DN126163_c0_g1	-0.705387	0.640073	1.49577	0.221323			-0.812294	0.640456	1.10956	0.292178			-0.842547	0.640456	0.997283	0.317969			0.860317	0.640005	2.31621	0.128032			0.947765	0.640456	1.37988	0.240121			0.978019	0.640456	1.50866	0.219344
TRINITY_DN7211_c0_g2	-0.359567	7.96403	2.89841	0.0886672			-0.309806	7.96403	1.42438	0.232683			-0.292501	7.96403	0.99686	0.318071			-0.499577	7.96403	6.30466	0.0120421			-0.451996	7.96403	2.74309	0.0976758			-0.4693	7.96403	2.7013	0.100266
TRINITY_DN27636_c0_g1	0.839589	1.42357	4.11218	0.0425755			0.953142	1.4237	3.66108	0.0556976			0.563361	1.4237	0.995789	0.318332			0.975737	1.42354	6.0275	0.0140847			0.734846	1.4237	1.98527	0.158837			1.12463	1.4237	4.49698	0.0339547
TRINITY_DN37696_c0_g1	-0.83478	0.426302	1.74041	0.187087			-0.82891	0.426297	0.995234	0.318467			-1.06833	0.426297	1.39633	0.237339			1.08568	0.426303	3.15413	0.0757349			1.0476	0.426297	1.46414	0.226273			1.28702	0.426297	2.26474	0.132349
TRINITY_DN5032_c2_g3	-0.6588	2.03099	3.03088	0.0816938			-0.481454	2.03105	0.994581	0.318625			-0.76745	2.03105	1.97974	0.159418			-0.761918	2.03098	4.07033	0.0436427			-0.856135	2.03105	2.77865	0.0955285			-0.570139	2.03105	1.15995	0.281475
TRINITY_DN16587_c1_g3	0.680701	1.63575	2.89961	0.0886012			0.588894	1.63573	1.34015	0.247008			0.578068	1.63573	0.994109	0.31874			0.845813	1.63575	4.85812	0.0275163			0.767208	1.63573	2.05044	0.152162			0.778034	1.63573	2.04736	0.152471
TRINITY_DN37331_c0_g1	0.742784	0.91627	3.97803	0.0460975			0.780828	0.916231	2.53887	0.111074			0.871421	0.916231	2.29565	0.129737			-0.443723	0.916277	1.21769	0.269815			-0.515725	0.916231	0.990656	0.319582			-0.606317	0.916231	1.20844	0.271642
TRINITY_DN4473_c0_g1	1.24229	7.97187	4.50087	0.0338777			1.7589	7.97187	7.35419	0.00669065			0.741791	7.97187	0.990221	0.319688			1.4914	7.97187	7.27112	0.0070072			1.04773	7.97187	2.33513	0.126485			2.06484	7.97187	9.00745	0.00268882
TRINITY_DN44322_c2_g1	-0.384006	1.58079	1.81665	0.177712			-0.500526	1.58088	1.7873	0.181255			-0.408237	1.58088	0.990052	0.31973			0.449913	1.58077	2.56828	0.109026			0.562511	1.58088	2.0673	0.150487			0.470223	1.58088	1.44833	0.228795
TRINITY_DN115450_c4_g1	0.486024	0.446478	0.990006	0.319741			0.540535	0.446127	1.09828	0.294645			1.02079	0.446127	2.59555	0.107164			-1.33042	0.44654	9.6819	0.00186093			-1.25154	0.446127	5.00378	0.025292			-1.7318	0.446127	7.77127	0.00530838
TRINITY_DN10884_c1_g1	-0.410462	3.59495	1.55021	0.213105			-0.430318	3.59496	0.989609	0.319838			-0.526581	3.59496	1.1851	0.276321			0.506025	3.59495	2.46067	0.116729			0.511456	3.59496	1.27076	0.259625			0.607719	3.59496	1.75427	0.185341
TRINITY_DN40175_c3_g1	-2.26388	0.682285	9.40546	0.00216341			-1.94515	0.682427	4.11314	0.0425513			-2.68559	0.682427	6.74039	0.0094254			1.32685	0.68226	2.77608	0.0956822			0.965647	0.682427	0.987788	0.320284			1.70608	0.682427	3.26228	0.0708906
TRINITY_DN34494_c0_g1	1.10469	0.286958	4.95246	0.0260536			1.23044	0.286518	3.63621	0.0565356			0.840838	0.286518	1.34366	0.246389			0.91131	0.287036	3.17024	0.0749912			0.660495	0.286518	0.986647	0.320563			1.05009	0.286518	2.34334	0.125819
TRINITY_DN60288_c0_g1	0.808334	1.27151	3.5666	0.0589528			1.07758	1.27137	5.41772	0.0199334			0.544943	1.27137	0.984739	0.321032			-1.14915	1.27154	8.08887	0.0044538			-1.44294	1.27137	8.28071	0.00400685			-0.910304	1.27137	2.93299	0.0867866
TRINITY_DN13652_c0_g1	-1.6716	1.27836	2.92279	0.0873367			-1.69828	1.27786	2.30209	0.1292			1.27451	1.27786	0.983331	0.321378			-3.29909	1.27844	12.2869	0.000456151			-1.71275	1.27786	2.16409	0.141268			-4.68554	1.27786	10.0373	0.00153401
TRINITY_DN20949_c0_g1	-0.525106	1.93228	3.74022	0.0531173			-0.572151	1.93233	2.39605	0.121642			-0.579173	1.93233	2.02317	0.154915			0.313962	1.93228	1.17228	0.278933			0.383706	1.93233	0.983196	0.321411			0.390729	1.93233	1.01805	0.312981
TRINITY_DN48324_c0_g1	-0.427274	1.75655	1.44306	0.229645			-0.479568	1.75654	1.02268	0.311884			-0.520142	1.75654	0.983149	0.321422			0.516791	1.75655	2.17674	0.140111			0.557276	1.75654	1.25993	0.261664			0.59785	1.75654	1.44018	0.230111
TRINITY_DN24620_c0_g1	-0.853463	0.485507	3.16822	0.0750842			-0.684756	0.48538	1.18572	0.276194			-0.915796	0.48538	1.66023	0.197573			-0.865936	0.48553	3.13823	0.0764769			-0.912056	0.48538	1.84421	0.174458			-0.681016	0.48538	0.982656	0.321544
TRINITY_DN77200_c0_g2	-0.477197	5.83748	1.35382	0.244611			-1.12775	5.83747	4.93007	0.0263933			0.714321	5.83747	1.55545	0.212332			-0.475787	5.83748	1.30726	0.252892			0.518392	5.83747	0.982076	0.321687			-1.32368	5.83747	5.44652	0.0196073
TRINITY_DN43083_c0_g1	-0.86175	1.11459	3.56894	0.0588699			-0.653768	1.11488	1.2315	0.267116			-1.00813	1.11488	2.29947	0.129418			-0.872594	1.11454	3.51028	0.060989			-0.993203	1.11488	2.50411	0.11355			-0.638844	1.11488	0.981673	0.321786
TRINITY_DN26147_c0_g2	0.375408	5.31705	1.21986	0.269387			0.431298	5.31703	0.995312	0.318447			0.494553	5.31703	0.980565	0.322059			-0.579925	5.31705	3.0797	0.0792752			-0.611838	5.31703	1.77622	0.182615			-0.675092	5.31703	1.94829	0.162771
TRINITY_DN13796_c0_g2	-0.677644	1.23119	3.6163	0.0572161			-0.637099	1.23111	1.78249	0.181844			-0.559842	1.23111	1.09266	0.295883			-0.622266	1.2312	2.84565	0.0916214			-0.499619	1.23111	0.980051	0.322186			-0.576876	1.23111	1.23901	0.265662
TRINITY_DN83754_c0_g1	0.502332	1.47129	1.73904	0.18726			0.610637	1.47131	1.63998	0.200328			0.552009	1.47131	0.979559	0.322308			-0.689628	1.47129	3.38049	0.0659725			-0.785085	1.47131	2.38643	0.122393			-0.726458	1.47131	1.81495	0.177915
TRINITY_DN119712_c0_g1	1.28399	1.41976	7.47655	0.00625077			1.52725	1.41962	6.77006	0.00926998			1.06247	1.41962	2.38499	0.122506			-0.833122	1.41978	2.5198	0.112425			-1.11662	1.41962	3.23967	0.0718752			-0.651853	1.41962	0.978996	0.322447
TRINITY_DN3309_c0_g8	-1.89632	0.270021	5.33647	0.0208838			-3.0853	0.269168	8.78301	0.00304049			1.27892	0.269168	1.33347	0.24819			-1.79194	0.270172	4.38359	0.0362864			0.998665	0.269168	0.978321	0.322614			-3.36556	0.269168	8.08313	0.00446793
TRINITY_DN15919_c1_g1	-1.89789	0.248397	11.3058	0.000772659			-2.00526	0.248396	8.15023	0.00430556			-1.05119	0.248396	1.86865	0.17163			-1.60225	0.248397	6.70428	0.00961818			-0.725405	0.248396	0.978189	0.322646			-1.67948	0.248396	4.86578	0.0273944
TRINITY_DN30776_c0_g2	0.560575	0.760657	2.95788	0.08546			0.512777	0.760659	1.50835	0.219391			0.457579	0.760659	0.977235	0.322882			0.686227	0.760657	4.7542	0.0292269			0.600873	0.760659	1.94054	0.16361			0.656072	0.760659	2.18858	0.139038
TRINITY_DN10672_c1_g2	0.408437	1.92336	2.77365	0.0958274			0.354797	1.92336	1.17996	0.277363			0.364235	1.92336	0.97658	0.323045			0.427151	1.92336	3.03152	0.0816614			0.38439	1.92336	1.26157	0.261354			0.374953	1.92336	1.14675	0.284231
TRINITY_DN21875_c0_g1	-0.929944	0.964865	8.40903	0.00373362			-0.76303	0.96493	3.36784	0.066481			-1.02374	0.96493	4.81085	0.0282811			-0.649127	0.964853	3.21865	0.0728038			-0.699914	0.96493	2.47475	0.115688			-0.439204	0.96493	0.976505	0.323063
TRINITY_DN48430_c0_g1	-0.861518	0.297261	5.73303	0.0166487			-1.25224	0.297409	6.86995	0.00876569			-0.733548	0.297409	2.18723	0.13916			0.515211	0.297235	1.72935	0.188494			0.9812	0.297409	3.86787	0.0492191			0.462509	0.297409	0.974467	0.323569
TRINITY_DN77709_c0_g1	0.785014	3.46842	7.17056	0.00741098			0.635307	3.46843	2.80867	0.0937561			0.803472	3.46843	3.34443	0.067433			0.600213	3.46841	3.63693	0.0565111			0.572768	3.46843	2.04329	0.152878			0.404603	3.46843	0.974105	0.323659
TRINITY_DN35772_c0_g2	-0.661086	0.417338	2.35328	0.125019			-0.709337	0.417537	1.45697	0.227413			-0.775033	0.417537	1.47106	0.225179			0.54935	0.417302	1.56897	0.210357			0.604644	0.417537	0.970468	0.324563			0.670339	0.417537	1.22495	0.268392
TRINITY_DN12198_c0_g1	0.478627	8.21242	3.12601	0.0770521			0.446464	8.21242	1.6199	0.203106			0.398009	8.21242	0.970328	0.324598			0.500524	8.21242	3.48036	0.0621011			0.426991	8.21242	1.31911	0.250752			0.475447	8.21242	1.57487	0.209501
TRINITY_DN27841_c0_g1	-0.85085	2.58056	2.80455	0.0939973			-1.16154	2.58063	2.94511	0.0861376			-0.817898	2.58063	1.22172	0.269024			0.6875	2.58055	1.76839	0.183582			1.03522	2.58063	2.18032	0.139786			0.691577	2.58063	0.970209	0.324628
TRINITY_DN8894_c0_g1	0.764583	0.885667	2.81557	0.0933537			0.954785	0.885541	2.79166	0.0947562			0.662114	0.885541	0.969167	0.324888			-0.806383	0.88569	3.03618	0.0814273			-1.01284	0.885541	2.74489	0.0975659			-0.720169	0.885541	1.23535	0.266369
TRINITY_DN5778_c1_g1	-1.78526	2.04582	3.99727	0.045574			-1.46815	2.04575	1.58988	0.207344			-2.17459	2.04575	2.82332	0.092904			-1.62486	2.04584	3.05603	0.0804379			-1.96551	2.04575	2.54666	0.110527			-1.25907	2.04575	0.968708	0.325003
TRINITY_DN5463_c0_g2	2.08019	0.243038	4.82086	0.0281173			2.72026	0.243313	8.26557	0.00404039			-1.16316	0.243313	1.08567	0.297432			-3.37629	0.242989	13.3905	0.000252906			-4.92728	0.243313	17.9919	2.21844e-05	0.0394736		-1.04387	0.243313	0.96855	0.325042
TRINITY_DN89_c2_g1	0.768615	0.180432	5.14836	0.0232683			0.481023	0.180499	1.22141	0.269085			0.849713	0.180499	3.14236	0.0762833			0.772382	0.18042	5.14653	0.0232928			0.824566	0.180499	3.44276	0.0635296			0.455876	0.180499	0.968533	0.325046
TRINITY_DN1494_c0_g2	-0.867942	3.04143	3.57612	0.0586158			-2.01316	3.04148	17.5923	2.73689e-05	0.0165082		-0.496904	3.04148	0.968275	0.325111			0.876624	3.04142	3.70224	0.0543396			2.06798	3.04148	17.4072	3.01678e-05	0.0454911		0.551726	3.04148	1.32544	0.249618
TRINITY_DN16318_c0_g4	-0.897464	1.16209	2.50309	0.113623			-0.702048	1.16194	0.967275	0.325361			-0.934797	1.16194	1.34596	0.245986			-1.25359	1.16212	5.10358	0.0238766			-1.29901	1.16194	2.89561	0.0888211			-1.06626	1.16194	1.79442	0.180388
TRINITY_DN39650_c0_g2	-0.693815	1.67092	5.66182	0.0173381			-0.611257	1.67085	2.46505	0.116404			-0.681013	1.67085	2.43303	0.118803			-0.523617	1.67093	2.75472	0.0969676			-0.482817	1.67085	1.37384	0.241153			-0.413062	1.67085	0.965732	0.325747
TRINITY_DN4626_c0_g2	0.475613	1.7302	0.965425	0.325824			-0.995188	1.73038	3.39411	0.0654297			1.55414	1.73038	6.29187	0.0121293			0.81027	1.73017	3.07173	0.0796648			1.92671	1.73038	11.3558	0.000752117			-0.622616	1.73038	1.14641	0.284302
TRINITY_DN6238_c0_g1	-1.06863	2.38323	5.98326	0.0144423			-1.10061	2.38323	4.11819	0.0424244			-0.591036	2.38323	0.964907	0.325954			-1.14903	2.38323	6.79414	0.00914578			-0.721517	2.38323	1.63491	0.201025			-1.2311	2.38323	4.17695	0.0409774
TRINITY_DN102969_c0_g1	-0.464822	0.222348	1.53523	0.21533			-0.546755	0.222528	1.15926	0.281619			-0.540851	0.222528	0.964816	0.325977			0.534569	0.222316	2.05594	0.151614			0.608073	0.222528	1.30274	0.253713			0.602169	0.222528	1.33315	0.248245
TRINITY_DN42765_c0_g1	0.752189	1.11816	1.3248	0.249733			1.86245	1.11783	6.20486	0.01274			-1.39031	1.11783	2.71324	0.0995185			-0.966567	1.11822	2.15707	0.141915			-2.47159	1.11783	8.99812	0.00270258			0.781166	1.11783	0.964598	0.326031
TRINITY_DN10554_c0_g1	0.691613	2.79076	2.7671	0.0962202			0.583806	2.79076	1.23878	0.265706			0.592789	2.79076	0.964382	0.326085			0.885875	2.79076	5.01051	0.0251939			0.815241	2.79076	2.1471	0.14284			0.806258	2.79076	2.05575	0.151633
TRINITY_DN27311_c3_g1	0.774406	1.0619	7.71317	0.00548193			0.72718	1.06189	3.73958	0.0531379			0.717767	1.06189	2.84397	0.0917175			0.48949	1.0619	2.43406	0.118725			0.388991	1.06189	0.994565	0.318629			0.398403	1.06189	0.963554	0.326293
TRINITY_DN43859_c0_g3	0.419747	1.16304	1.28972	0.256099			0.451625	1.16283	0.963041	0.326422			0.64007	1.16283	1.40984	0.235082			-0.672439	1.16308	3.51344	0.0608731			-0.666226	1.16283	1.85471	0.173237			-0.854671	1.16283	2.67746	0.101778
TRINITY_DN24029_c0_g1	1.5245	1.01696	4.32087	0.0376476			1.71432	1.01715	3.27557	0.0703184			1.18999	1.01715	1.1918	0.274968			1.27446	1.01692	2.95625	0.085546			0.969105	1.01715	0.962848	0.32647			1.49344	1.01715	2.22373	0.135905
TRINITY_DN26771_c0_g4	0.805049	1.20517	3.63034	0.0567353			0.849424	1.20517	2.52856	0.111802			0.593918	1.20517	0.960999	0.326935			0.883977	1.20517	4.55595	0.0328046			0.697607	1.20517	1.55943	0.211748			0.953113	1.20517	2.79386	0.0946259
TRINITY_DN117268_c0_g1	-1.94991	1.04441	8.31208	0.00393822			-1.99876	1.04498	5.09341	0.024017			-1.22726	1.04498	1.64569	0.199546			-1.6424	1.0443	5.09744	0.0239612			-0.883383	1.04498	0.960585	0.32704			-1.65488	1.04498	2.91272	0.0878836
TRINITY_DN10883_c0_g1	0.630489	3.06427	3.71074	0.0540633			0.657126	3.06426	2.56486	0.109262			0.460204	3.06426	0.958961	0.327449			0.691597	3.06427	4.66349	0.0308105			0.542523	3.06426	1.56892	0.210364			0.739445	3.06426	2.82022	0.0930834
TRINITY_DN2220_c0_g2	1.02433	2.21794	7.46889	0.00627742			0.878146	2.21793	3.20877	0.0732445			1.01164	2.21793	3.15581	0.0756573			0.723449	2.21794	3.16957	0.0750222			0.651421	2.21793	1.59107	0.207174			0.517927	2.21793	0.95888	0.327469
TRINITY_DN33657_c0_g1	-0.407672	2.48657	0.979817	0.322244			-0.461499	2.48662	0.958753	0.327501			-0.595183	2.48662	1.30017	0.254181			1.04093	2.48656	8.81125	0.00299379			1.02994	2.48662	4.30889	0.0379137			1.16362	2.48662	5.56762	0.0182957
TRINITY_DN38913_c1_g2	0.87689	1.81679	4.2325	0.0396569			1.04456	1.81673	4.27539	0.038668			0.560776	1.81673	0.95817	0.327648			1.03287	1.8168	6.45646	0.011055			0.757457	1.81673	2.04382	0.152825			1.24124	1.81673	5.35122	0.0207078
TRINITY_DN27753_c3_g1	-0.76574	0.714142	2.73007	0.0984747			-0.822181	0.714037	1.6911	0.193457			-0.880151	0.714037	1.6381	0.200587			0.572454	0.71416	1.4473	0.228962			0.644654	0.714037	0.958049	0.327679			0.702625	0.714037	1.16263	0.280921
TRINITY_DN13549_c0_g4	0.677307	2.12015	4.05489	0.0440436			0.395563	2.12014	0.957996	0.327692			0.718792	2.12014	2.4351	0.118646			0.871678	2.12016	7.78938	0.00525543			0.929848	2.12014	4.77049	0.0289516			0.606619	2.12014	1.9708	0.160363
TRINITY_DN6466_c1_g1	-0.903344	0.519227	3.77421	0.0520483			-0.511498	0.51948	0.957358	0.327853			-1.48896	0.51948	6.00805	0.0142408			-1.14736	0.519182	6.41176	0.0113367			-1.66974	0.51948	8.29005	0.00398629			-0.692272	0.51948	1.45582	0.227597
TRINITY_DN5670_c5_g1	-1.35279	2.82984	9.94212	0.0016154			-1.01313	2.82988	3.8723	0.0490893			-1.80929	2.82988	9.79377	0.00175105			-0.933179	2.82984	3.65541	0.0558874			-1.34017	2.82988	6.0322	0.0140472			-0.544009	2.82988	0.956331	0.328113
TRINITY_DN47783_c1_g1	0.466603	0.642335	0.955564	0.328307			-0.736526	0.642324	2.29931	0.129431			0.837718	0.642324	2.5898	0.107554			1.3867	0.642337	13.8304	0.000200075			2.14694	0.642324	17.7998	2.45411e-05	0.0394736		0.572695	0.642324	1.35557	0.244306
TRINITY_DN5364_c1_g1	0.688297	5.18207	3.69256	0.0546557			0.717691	5.18207	2.45811	0.116919			0.516443	5.18207	0.955254	0.328386			0.690077	5.18207	3.74284	0.0530342			0.534773	5.18207	1.21382	0.270576			0.736021	5.18207	2.23622	0.13481
TRINITY_DN35147_c0_g1	-2.46898	0.18522	8.56766	0.00342187			-2.5107	0.185688	5.17838	0.0228697			-1.50911	0.185688	1.63774	0.200635			-2.09804	0.185137	5.38557	0.020304			-1.09079	0.185688	0.954642	0.328541			-2.09238	0.185688	3.01406	0.0825454
TRINITY_DN112_c0_g1	-1.19755	1.4205	5.99859	0.0143173			-1.30439	1.42083	3.77733	0.0519514			-1.27794	1.42083	3.1027	0.0781624			0.524328	1.42044	0.954381	0.328607			0.703258	1.42083	1.03604	0.308743			0.676809	1.42083	0.974748	0.323499
TRINITY_DN100648_c0_g1	0.870175	1.21236	5.71911	0.0167813			0.979499	1.21231	4.38759	0.0362014			0.635636	1.21231	1.4519	0.228223			0.697393	1.21236	3.33693	0.0677408			0.474091	1.21231	0.953922	0.328723			0.817954	1.21231	2.68526	0.101281
TRINITY_DN59008_c0_g1	-1.58484	0.270731	9.05097	0.00262555			-1.22207	0.271224	3.45037	0.0632377			-2.03398	0.271224	8.33785	0.00388276			1.08993	0.270644	3.66282	0.0556395			0.669971	0.271224	0.949941	0.329734			1.48188	0.271224	5.20913	0.0224685
TRINITY_DN3454_c0_g1	1.15218	3.86655	10.018	0.00155017			1.13686	3.86654	5.68135	0.0171462			1.03687	3.86654	3.46553	0.0626603			0.653297	3.86655	2.45498	0.117153			0.490296	3.86654	0.949321	0.329892			0.590286	3.86654	1.32232	0.250177
TRINITY_DN1612_c2_g1	-0.343791	5.60495	2.48402	0.115008			-0.278763	5.60495	0.949195	0.329924			-0.333173	5.60495	1.06441	0.302212			-0.398137	5.60496	3.3979	0.0652794			-0.388936	5.60495	1.66962	0.19631			-0.334526	5.60495	1.14115	0.28541
TRINITY_DN1653_c0_g1	-0.610675	6.7831	4.77917	0.0288061			-0.605878	6.78309	2.67429	0.101981			-0.470875	6.78309	1.28858	0.25631			-0.523276	6.7831	3.19346	0.0739333			-0.376774	6.78309	0.948515	0.330098			-0.511776	6.78309	1.59262	0.206952
TRINITY_DN14910_c0_g1	0.720585	2.80911	4.50575	0.033781			0.685458	2.80907	2.31443	0.128178			0.634166	2.80907	1.49441	0.221534			0.565419	2.80911	2.55087	0.110233			0.463049	2.80907	0.948378	0.330132			0.514341	2.80907	1.12221	0.289442
TRINITY_DN9147_c2_g1	-0.876246	0.713739	4.4881	0.0341316			-0.738192	0.713787	1.82417	0.176817			-0.904248	0.713787	2.1589	0.141747			-0.739764	0.713731	2.88909	0.0891815			-0.7419	0.713787	1.61896	0.203237			-0.575843	0.713787	0.948316	0.330148
TRINITY_DN2102_c4_g1	-0.569205	2.04215	1.90007	0.16807			-0.81442	2.04209	2.33625	0.126394			-0.569547	2.04209	0.947218	0.330429			0.706706	2.04216	3.08954	0.0787971			0.942748	2.04209	2.87013	0.0902374			0.697874	2.04209	1.58185	0.208494
TRINITY_DN178128_c0_g1	-0.801593	2.36174	2.62945	0.104898			-1.2902	2.36173	4.06078	0.0438903			-0.676788	2.36173	0.945491	0.33087			0.748136	2.36174	2.27149	0.131773			1.26957	2.36173	3.65189	0.0560057			0.656164	2.36173	0.988529	0.320102
TRINITY_DN633_c0_g2	0.55434	3.93931	2.44169	0.118149			0.533599	3.93929	1.35546	0.244327			0.811184	3.93929	2.30347	0.129085			-0.493919	3.93931	1.83392	0.175666			-0.47213	3.93929	0.944656	0.331083			-0.749714	3.93929	2.12043	0.145346
TRINITY_DN249786_c0_g1	0.487375	0.6316	3.10146	0.0782223			0.465885	0.631534	1.56641	0.210729			0.39915	0.631534	0.944653	0.331084			0.476376	0.631612	2.89638	0.0887787			0.389432	0.631534	1.03028	0.310092			0.456167	0.631534	1.32869	0.249039
TRINITY_DN62153_c2_g1	-0.786563	1.98536	4.90344	0.0268033			-0.59332	1.98535	1.69424	0.193043			-0.930989	1.98535	3.30135	0.069223			-0.706436	1.98536	3.61764	0.0571699			-0.819723	1.98535	2.8801	0.0896805			-0.482053	1.98535	0.944187	0.331203
TRINITY_DN16021_c1_g2	-1.63469	4.26238	5.25717	0.0218565			-1.11615	4.26237	1.84413	0.174468			-2.89852	4.26237	9.46186	0.00209788			-1.46388	4.26238	3.83259	0.0502652			-2.65616	4.26237	8.70331	0.00317632			-0.873785	4.26237	0.943122	0.331476
TRINITY_DN7155_c0_g1	-0.529105	4.85314	3.09203	0.0786768			-0.490936	4.85313	1.50997	0.219143			-0.435673	4.85313	0.942769	0.331567			-0.53946	4.85315	3.13078	0.0768271			-0.449407	4.85313	1.15136	0.283264			-0.504669	4.85313	1.32714	0.249315
TRINITY_DN9367_c5_g1	1.11036	0.244468	3.00267	0.0831274			2.34231	0.244618	9.54289	0.00200725			-0.823441	0.244618	0.942026	0.331757			-0.710449	0.244441	1.10892	0.292317			-1.98468	0.244618	5.9759	0.0145026			1.18107	0.244618	2.17978	0.139834
TRINITY_DN3145_c4_g1	-0.478419	1.31117	1.78051	0.182086			-0.728321	1.31128	2.6435	0.103974			-0.471403	1.31128	0.941866	0.331798			0.702094	1.31115	4.29835	0.0381493			0.931805	1.31128	3.97835	0.0460888			0.674887	1.31128	2.1368	0.143801
TRINITY_DN318358_c0_g1	0.774657	0.302979	2.03914	0.153296			0.694563	0.30238	1.04536	0.306577			1.40756	0.30238	2.94714	0.0860299			-0.80716	0.303085	2.13512	0.14396			-0.699776	0.30238	0.939019	0.33253			-1.41278	0.30238	3.15414	0.0757346
TRINITY_DN13232_c0_g2	-1.18252	1.96163	7.42565	0.00643008			-1.08744	1.9616	3.45702	0.0629838			-1.13894	1.9616	3.09294	0.0786328			-0.763566	1.96164	2.48202	0.115154			-0.662293	1.9616	1.18017	0.277321			-0.610795	1.9616	0.937791	0.332847
TRINITY_DN18205_c0_g3	-0.71557	0.98036	2.271	0.131815			-0.488833	0.98039	0.937433	0.332939			-0.768457	0.98039	1.73453	0.187833			-1.45176	0.980355	12.9787	0.000315062			-1.53786	0.98039	7.79458	0.00524031			-1.25824	0.98039	4.82732	0.0280121
TRINITY_DN2930_c1_g1	-0.842363	1.17383	3.46893	0.0625316			-0.688969	1.17367	1.33776	0.24743			-0.895278	1.17367	1.77894	0.18228			-0.802627	1.17386	2.97414	0.0846048			-0.83528	1.17367	1.7419	0.186898			-0.628971	1.17367	0.934727	0.333638
TRINITY_DN3264_c0_g2	0.495419	1.75885	3.02767	0.0818557			0.571503	1.75883	2.31124	0.128441			0.511732	1.75883	1.38443	0.239348			-0.371086	1.75885	1.52559	0.216776			-0.463715	1.75883	1.36239	0.243124			-0.403944	1.75883	0.934451	0.333709
TRINITY_DN9074_c0_g1	0.632181	0.796041	2.59638	0.107108			0.688184	0.795812	1.75526	0.185216			0.723036	0.795812	1.40814	0.235365			-0.455139	0.796082	1.22494	0.268394			-0.53238	0.795812	0.933722	0.333898			-0.567231	0.795812	0.942267	0.331695
TRINITY_DN79023_c0_g1	-0.866345	2.47287	2.66818	0.102373			-0.773355	2.47295	1.18446	0.276451			-0.765779	2.47295	0.933245	0.334021			-0.899458	2.47286	2.77333	0.0958467			-0.798804	2.47295	1.15113	0.283314			-0.806379	2.47295	1.06157	0.302858
TRINITY_DN13015_c2_g1	0.76713	2.85548	3.21296	0.073057			0.766813	2.85547	2.35317	0.125028			0.552963	2.85547	0.932808	0.334134			1.11282	2.85548	8.27021	0.00403008			0.948241	2.85547	3.20146	0.0735724			1.16209	2.85547	4.75018	0.0292952
TRINITY_DN6067_c0_g1	-2.32182	2.39669	9.32576	0.00225954			-2.41871	2.39675	6.48623	0.0108713			-0.964157	2.39675	0.928676	0.335207			-2.34444	2.39668	8.66117	0.00325063			-1.06601	2.39675	1.27611	0.258624			-2.52056	2.39675	5.54037	0.0185826
TRINITY_DN4879_c1_g1	0.3009	6.73557	3.03122	0.0816765			0.283859	6.73557	1.56879	0.210383			0.250061	6.73557	0.927407	0.335538			0.296268	6.73557	2.93069	0.0869104			0.247344	6.73557	1.0662	0.301805			0.281142	6.73557	1.31186	0.252058
TRINITY_DN644_c1_g2	0.644772	4.46158	5.48804	0.019147			0.65674	4.46156	3.29764	0.0693796			0.763939	4.46156	3.29195	0.0696204			-0.320431	4.46158	1.09352	0.295692			-0.368498	4.46156	0.925441	0.33605			-0.475696	4.46156	1.40062	0.23662
TRINITY_DN5052_c1_g1	-0.765264	1.59248	4.82891	0.0279864			-0.718975	1.59235	2.34443	0.125731			-0.677646	1.59235	1.66196	0.19734			-0.588291	1.5925	2.49964	0.113872			-0.47648	1.59235	0.924631	0.336262			-0.517809	1.59235	1.03831	0.308215
TRINITY_DN46531_c0_g1	0.827682	3.71133	3.63156	0.0566936			0.734101	3.71131	1.85028	0.173751			1.37996	3.71131	4.60955	0.0317943			-0.631056	3.71134	1.9051	0.167509			-0.550326	3.71131	0.923261	0.33662			-1.19618	3.71131	3.73771	0.0531975
TRINITY_DN7987_c0_g2	0.617634	4.49922	3.22562	0.0724944			0.602078	4.49922	1.89375	0.16878			0.484272	4.49922	0.92319	0.336639			0.687718	4.49922	4.19252	0.0406026			0.572386	4.49922	1.52386	0.217036			0.690192	4.49922	2.15081	0.142495
TRINITY_DN15534_c0_g1	1.04408	0.759903	2.52543	0.112024			0.826067	0.760126	0.922934	0.336706			0.964254	0.760126	0.938623	0.332632			1.17499	0.759863	3.34178	0.0675415			1.10916	0.760126	1.47676	0.224282			0.970976	0.760126	1.11636	0.290703
TRINITY_DN500_c0_g2	-0.664236	2.62354	3.03099	0.0816884			-0.544288	2.62352	1.1545	0.28261			-0.680942	2.62352	1.43699	0.230626			-0.66535	2.62355	2.92861	0.0870224			-0.669331	2.62352	1.57878	0.208937			-0.532677	2.62352	0.922385	0.33685
TRINITY_DN12734_c0_g1	-3.10929	0.291153	13.222	0.00027668	0.0337998		-3.00737	0.290463	6.66828	0.00981438			-2.83177	0.290463	5.24401	0.0220224			-1.55308	0.291275	2.49434	0.114257			-1.11151	0.290463	0.922141	0.336913			-1.2871	0.290463	1.18065	0.277223
TRINITY_DN5261_c0_g1	-0.467486	4.91503	3.64887	0.0561074			-0.282655	4.91502	0.920507	0.337342			-0.626983	4.91502	3.56012	0.0591836			-0.563549	4.91503	5.60909	0.0178675			-0.702629	4.91502	5.08786	0.0240939			-0.3583	4.91502	1.23388	0.266655
TRINITY_DN18177_c0_g1	-0.655465	1.60624	1.75794	0.184882			-0.737586	1.60605	1.19803	0.273716			-0.742918	1.60605	0.995148	0.318487			0.58644	1.60627	1.38521	0.239216			0.674995	1.60605	0.919396	0.337634			0.680327	1.60605	0.929985	0.334867
TRINITY_DN77101_c0_g1	1.6367	1.46584	3.94121	0.0471168			1.97932	1.46537	3.88805	0.0486308			1.12296	1.46537	0.918942	0.337753			-1.91609	1.46593	5.1918	0.0226937			-2.30846	1.46537	4.42506	0.0354148			-1.45211	1.46537	1.59558	0.206531
TRINITY_DN7143_c2_g1	-0.343129	1.81774	1.40263	0.236284			-0.362349	1.81781	0.918667	0.337825			-0.457473	1.81781	1.20577	0.272171			0.481625	1.81773	2.95125	0.0858109			0.481953	1.81781	1.48129	0.223572			0.577076	1.81781	2.12464	0.144947
TRINITY_DN582_c3_g1	-0.443951	1.08233	1.93076	0.164675			-0.703183	1.08242	3.08706	0.0789174			-0.409973	1.08242	0.917189	0.338214			0.603375	1.08232	3.89392	0.0484613			0.850728	1.08242	4.15718	0.0414584			0.557519	1.08242	1.87472	0.170936
TRINITY_DN84704_c0_g1	-4.79738	3.4732	22.5013	2.09997e-06	0.0014241		-6.03925	3.47326	21.1615	4.22168e-06	0.00528476		-1.11606	3.47326	0.944326	0.331168			-3.57146	3.47319	9.33627	0.00224662			1.05009	3.47326	0.91666	0.338353			-3.8731	3.47326	8.52241	0.003508
TRINITY_DN63651_c0_g1	-1.68697	5.33411	11.259	0.000792376			-1.80008	5.3341	7.89768	0.00494983			-0.981412	5.3341	2.02983	0.154238			-1.36438	5.33411	5.957	0.014659			-0.617353	5.3341	0.916631	0.338361			-1.43602	5.3341	4.19231	0.0406078
TRINITY_DN16214_c0_g2	-1.02118	0.507948	7.45396	0.00632971			-0.908859	0.507627	3.28941	0.0697282			-1.01943	0.507627	3.31676	0.0685768			-0.672185	0.508005	2.59902	0.10693			-0.621719	0.507627	1.35283	0.244783			-0.511144	0.507627	0.916421	0.338416
TRINITY_DN46745_c0_g1	-0.734853	5.09191	2.3912	0.12202			-0.632304	5.09193	0.984355	0.321126			-0.690825	5.09193	0.940071	0.33226			-0.777099	5.0919	2.60162	0.106754			-0.729514	5.09193	1.19358	0.274608			-0.670993	5.09193	0.915	0.338791
TRINITY_DN11926_c0_g1	0.805241	4.8399	12.3237	0.000447234	0.0451482		0.717846	4.8399	5.73002	0.0166773			0.803434	4.8399	5.31398	0.021155			0.460019	4.8399	2.80098	0.0942067			0.396576	4.8399	1.56406	0.211072			0.310989	4.8399	0.914474	0.33893
TRINITY_DN34479_c0_g2	1.30055	0.563119	4.85695	0.0275349			1.13356	0.563214	2.1171	0.145662			1.23791	0.563214	1.8724	0.1712			1.01468	0.563102	2.7755	0.0957165			0.903865	0.563214	1.22539	0.268305			0.799509	0.563214	0.914276	0.338982
TRINITY_DN9435_c0_g1	0.551846	4.43485	3.46681	0.0626121			0.71225	4.43484	3.58028	0.0584694			0.439794	4.43484	1.02384	0.311609			-0.491395	4.43485	2.57266	0.108725			-0.671389	4.43484	2.8161	0.0933227			-0.398933	4.43484	0.914202	0.339002
TRINITY_DN14550_c0_g3	-0.745213	3.69815	6.48661	0.010869			-0.656445	3.69813	2.83332	0.0923272			-0.748201	3.69813	2.94832	0.0859668			-0.528752	3.69816	2.71852	0.0991902			-0.496573	3.69813	1.47895	0.223939			-0.404817	3.69813	0.913217	0.339262
TRINITY_DN3578_c2_g1	-0.626746	0.427873	1.94987	0.162601			-0.922353	0.428097	2.4483	0.117652			-0.605717	0.428097	0.913134	0.339284			0.735179	0.427833	2.8001	0.0942582			1.02767	0.428097	2.80395	0.0940324			0.711034	0.428097	1.39547	0.237483
TRINITY_DN23917_c0_g1	-0.820506	0.205109	3.56668	0.0589502			-0.742521	0.204841	2.03929	0.153281			-0.57242	0.204841	0.912089	0.339561			-1.14862	0.205156	7.77489	0.00529773			-0.962198	0.204841	2.90819	0.0881307			-1.1323	0.204841	3.84708	0.0498327
TRINITY_DN17376_c1_g1	-1.04197	1.36383	3.54128	0.0598594			-0.911847	1.36372	1.50711	0.21958			-1.01295	1.36372	1.50091	0.220531			-0.928992	1.36385	2.61105	0.106121			-0.876282	1.36372	1.26409	0.260878			-0.775178	1.36372	0.912	0.339584
TRINITY_DN76500_c0_g1	0.680278	0.459374	2.38687	0.122359			0.495705	0.459392	0.910981	0.339854			0.563086	0.459392	0.970875	0.324462			1.19824	0.45937	9.88834	0.00166329			1.15486	0.459392	4.60019	0.0319685			1.08748	0.459392	3.99201	0.0457166
TRINITY_DN19356_c0_g2	0.838147	1.50333	3.55795	0.059261			1.08396	1.50316	3.8807	0.0488443			0.611138	1.50316	0.910843	0.339891			-0.854815	1.50336	3.54377	0.0597696			-1.12612	1.50316	3.67072	0.0553761			-0.65329	1.50316	1.1182	0.290306
TRINITY_DN16479_c1_g1	0.962721	2.09044	6.33746	0.0118214			1.20447	2.09028	6.48836	0.0108583			0.723836	2.09028	1.73013	0.188395			-0.70666	2.09047	2.87065	0.0902087			-0.983794	2.09028	3.83437	0.0502118			-0.503163	2.09028	0.910019	0.34011
TRINITY_DN34196_c0_g1	-0.651031	2.32407	3.60263	0.0576884			-0.63103	2.32407	1.894	0.168752			-0.504144	2.32407	0.961719	0.326754			-0.606484	2.32407	2.93949	0.0864378			-0.459192	2.32407	0.909766	0.340177			-0.586079	2.32407	1.36759	0.242227
TRINITY_DN10684_c1_g1	-0.992076	2.23416	4.88229	0.0271337			-0.90294	2.2343	2.22078	0.136164			-0.934239	2.2343	1.92381	0.165438			-0.753828	2.23414	2.47264	0.115843			-0.659656	2.2343	1.08675	0.297192			-0.628357	2.2343	0.909342	0.340289
TRINITY_DN53267_c1_g1	0.932848	1.05187	3.33956	0.0676329			1.19994	1.05168	3.96082	0.0465709			0.674633	1.05168	0.908195	0.340594			-1.14884	1.0519	5.16739	0.0230147			-1.44148	1.05168	4.91081	0.0266891			-0.916176	1.05168	1.78353	0.181716
TRINITY_DN29445_c0_g1	0.964281	1.79439	5.45865	0.0194717			0.830544	1.79444	2.31738	0.127935			0.931815	1.79444	2.17623	0.140157			0.736701	1.79439	2.88923	0.0891737			0.660705	1.79444	1.32168	0.250291			0.559434	1.79444	0.905541	0.3413
TRINITY_DN11751_c0_g3	-0.833591	0.389542	2.7878	0.0949844			-0.560755	0.389479	0.904023	0.341705			-1.08367	0.389479	2.5438	0.110728			-1.25025	0.389553	6.93649	0.00844547			-1.48125	0.389479	5.25789	0.0218475			-0.958329	0.389479	2.14267	0.143253
TRINITY_DN41365_c0_g1	0.375955	2.85504	1.91173	0.166771			0.418492	2.855	1.32636	0.249453			0.428804	2.855	1.04722	0.306147			-0.323021	2.85505	1.33411	0.248075			-0.372275	2.855	0.938513	0.332661			-0.382588	2.855	0.903345	0.341886
TRINITY_DN11231_c0_g1	1.20122	1.01827	5.91331	0.0150269			0.873896	1.01821	1.88599	0.169655			1.25608	1.01821	2.89819	0.0886789			1.03883	1.01828	4.20665	0.0402657			1.03144	1.01821	2.38002	0.122896			0.649251	1.01821	0.901969	0.342254
TRINITY_DN38830_c0_g1	0.41072	0.830612	0.919028	0.33773			0.544326	0.830346	1.26283	0.261116			0.544257	0.830346	0.901144	0.342475			-1.08859	0.830659	8.13409	0.00434407			-1.15813	0.830346	4.92902	0.0264093			-1.15806	0.830346	4.28148	0.0385298
TRINITY_DN28006_c0_g1	0.48181	0.844386	1.08691	0.297158			0.637053	0.844167	1.47306	0.224864			0.588845	0.844167	0.901071	0.342495			-1.15007	0.844425	7.60957	0.00580594			-1.24747	0.844167	4.88294	0.0271234			-1.19926	0.844167	3.88598	0.048691
TRINITY_DN112141_c2_g1	-0.754464	1.44273	3.10861	0.0778793			-0.704511	1.44286	1.49444	0.22153			-0.631676	1.44286	0.95551	0.328321			-0.703591	1.44271	2.54824	0.110418			-0.57572	1.44286	0.900231	0.34272			-0.648555	1.44286	1.06027	0.303154
TRINITY_DN15662_c2_g1	-1.23967	0.297294	6.4151	0.0113154			-1.2041	0.297241	3.36131	0.066745			-1.02498	0.297241	1.98172	0.159209			-0.914859	0.297303	2.98059	0.0842684			-0.655072	0.297241	0.899444	0.342931			-0.834189	0.297241	1.39137	0.238174
TRINITY_DN5314_c0_g3	-0.869679	2.44128	2.28269	0.130824			-0.660871	2.44135	0.89942	0.342937			-0.885983	2.44135	1.2809	0.257732			-1.48323	2.44127	7.44974	0.00634456			-1.52557	2.44135	4.19508	0.0405413			-1.30046	2.44135	2.72262	0.0989355
TRINITY_DN2309_c1_g1	0.798788	2.06815	3.64468	0.0562485			0.916946	2.06807	2.7839	0.0952159			0.795861	2.06807	1.544	0.214024			-0.555933	2.06816	1.56417	0.211055			-0.703855	2.06807	1.46115	0.226747			-0.58277	2.06807	0.89917	0.343004
TRINITY_DN873_c3_g1	0.625271	1.02913	2.70655	0.0999368			0.559027	1.02919	1.24624	0.264271			0.536161	1.02919	0.898737	0.34312			0.690334	1.02912	3.38166	0.0659257			0.611173	1.02919	1.36814	0.242132			0.63404	1.02919	1.39926	0.236847
TRINITY_DN4447_c0_g1	0.456282	3.27522	3.67752	0.0551509			0.428963	3.27521	1.81729	0.177637			0.398696	3.27521	1.20013	0.273296			0.383314	3.27522	2.43193	0.118886			0.31776	3.27521	0.898134	0.343283			0.348027	3.27521	1.02452	0.311449
TRINITY_DN6175_c0_g1	0.602405	5.19543	3.50001	0.0613686			0.464845	5.19543	1.21703	0.269944			0.606402	5.19543	1.54806	0.213422			0.582957	5.19543	3.25347	0.0712724			0.572722	5.19543	1.64293	0.199924			0.431165	5.19543	0.896459	0.343733
TRINITY_DN4697_c1_g1	0.367921	0.31295	1.63268	0.201332			0.429288	0.312703	1.29255	0.255579			0.414584	0.312703	0.895948	0.343871			-0.400154	0.312993	1.88188	0.17012			-0.459932	0.312703	1.32881	0.249017			-0.445229	0.312703	1.11744	0.290471
TRINITY_DN10887_c0_g1	-0.541613	0.964855	1.88652	0.169595			-1.23165	0.965023	6.26487	0.0123155			0.552497	0.965023	1.0151	0.313685			-0.386431	0.964825	0.894466	0.34427			0.636815	0.965023	1.56071	0.211562			-1.14733	0.965023	4.56852	0.0325648
TRINITY_DN8153_c0_g1	0.295468	6.52557	2.37902	0.122975			0.323446	6.52556	1.60093	0.205772			0.334197	6.52556	1.29356	0.255394			-0.218605	6.52557	1.21231	0.270875			-0.255483	6.52556	0.89244	0.344817			-0.266235	6.52556	0.894675	0.344214
TRINITY_DN18182_c1_g1	0.676306	3.08683	1.88927	0.169284			0.702938	3.08681	1.17639	0.278092			0.899417	3.08681	1.40625	0.235679			-0.622003	3.08684	1.52346	0.217097			-0.650645	3.08681	0.892397	0.344829			-0.847124	3.08681	1.34236	0.246618
TRINITY_DN91322_c2_g1	-0.860736	1.28665	3.20861	0.0732518			-0.835033	1.28691	1.67195	0.195997			-1.05252	1.28691	2.20731	0.137358			0.65819	1.2866	1.77265	0.183055			0.636009	1.28691	0.892113	0.344905			0.853499	1.28691	1.62983	0.201726
TRINITY_DN5269_c0_g2	-0.57932	4.36852	3.24428	0.071673			-0.427787	4.36851	1.04743	0.306099			-0.670365	4.36851	2.03745	0.153467			-0.601863	4.36852	3.42608	0.0641744			-0.674533	4.36851	2.34989	0.125292			-0.431954	4.36851	0.89067	0.345296
TRINITY_DN15716_c0_g1	0.709806	7.34634	12.9279	0.000323722	0.0373705		0.681659	7.34634	6.77592	0.0092396			0.670159	7.34634	4.86627	0.0273866			0.349906	7.34634	2.06084	0.151127			0.261452	7.34634	0.88944	0.345629			0.272952	7.34634	0.922444	0.336834
TRINITY_DN82633_c0_g1	0.620082	0.823036	1.55173	0.21288			0.582996	0.822871	0.888322	0.345933			1.1394	0.822871	2.38679	0.122364			-0.843656	0.823065	2.90714	0.0881883			-0.753487	0.822871	1.31383	0.251703			-1.30989	0.822871	3.31614	0.0686026
TRINITY_DN6794_c0_g1	-0.553567	1.9876	3.16986	0.0750088			-0.369965	1.98761	0.887672	0.346109			-0.700168	1.98761	2.47175	0.115909			-0.623266	1.9876	4.02244	0.0448987			-0.750738	1.98761	3.20659	0.0733421			-0.420536	1.98761	0.963403	0.326331
TRINITY_DN13964_c0_g1	-1.38176	3.57566	1.23132	0.267151			-3.74563	3.57557	4.66165	0.0308436			3.33197	3.57557	2.91864	0.0875615			-1.20199	3.57568	0.886172	0.346517			2.48305	3.57557	2.20291	0.137751			-4.59455	3.57557	4.97675	0.0256902
TRINITY_DN56276_c0_g4	-1.23811	1.4027	1.67111	0.196109			-4.09567	1.4029	11.2252	0.000806931			-1.0718	1.4029	0.885559	0.346684			1.83457	1.40266	4.008	0.0452849			4.59357	1.4029	13.1175	0.000292552			1.5697	1.4029	2.13849	0.143643
TRINITY_DN21500_c4_g1	-0.576596	1.33124	2.98415	0.0840835			-0.400803	1.33135	0.884982	0.346841			-0.697312	1.33135	2.07709	0.149525			-0.652751	1.33122	3.82431	0.0505142			-0.758314	1.33135	2.76571	0.0963041			-0.461804	1.33135	0.988175	0.320189
TRINITY_DN703_c0_g1	-1.22599	1.60103	8.35783	0.0038403			-1.16135	1.60103	4.04584	0.0442804			-1.14327	1.60103	3.21261	0.0730728			-0.718538	1.60102	2.21517	0.13666			-0.56549	1.60103	0.884499	0.346972			-0.583571	1.60103	0.887825	0.346067
TRINITY_DN2738_c5_g1	-0.382764	3.26124	3.05406	0.0805358			-0.28094	3.26123	0.967686	0.325258			-0.429054	3.26123	1.7723	0.183098			-0.403699	3.26125	3.35235	0.0671093			-0.440349	3.26123	2.12816	0.144614			-0.292235	3.26123	0.883953	0.347121
TRINITY_DN1303_c0_g1	-2.44018	0.74503	12.4995	0.000407071	0.0425169		-2.33542	0.745007	6.28143	0.012201			-2.71985	0.745007	7.45614	0.00632204			0.945157	0.745034	1.42141	0.233172			0.878798	0.745007	0.88333	0.347291			1.26323	0.745007	1.9498	0.162609
TRINITY_DN37040_c0_g1	-0.914577	4.68881	3.54408	0.0597583			-0.721662	4.68883	1.28169	0.257585			-1.03615	4.68883	2.12138	0.145255			-0.879873	4.6888	3.10212	0.0781904			-0.971967	4.68883	2.10896	0.146439			-0.657483	4.68883	0.883283	0.347304
TRINITY_DN24155_c0_g1	0.70851	3.16163	4.06274	0.0438392			0.432704	3.16165	0.939479	0.332412			0.79142	3.16165	2.34405	0.125762			0.748232	3.16162	4.66522	0.0307795			0.811276	3.16165	2.93644	0.0866012			0.45256	3.16165	0.882943	0.347397
TRINITY_DN11780_c0_g1	0.313504	5.90125	1.01249	0.314307			0.404659	5.90124	1.20648	0.27203			0.398995	5.90124	0.882836	0.347426			-0.70408	5.90125	6.17489	0.0129576			-0.757121	5.90124	3.72988	0.0534473			-0.751457	5.90124	3.30458	0.069087
TRINITY_DN15452_c0_g1	1.43938	4.11357	8.63899	0.00329044			0.924229	4.11357	2.37974	0.122918			1.59102	4.11357	4.93161	0.0263698			1.22711	4.11357	5.84802	0.0155946			1.27296	4.11357	3.92505	0.0475719			0.606178	4.11357	0.882745	0.347451
TRINITY_DN7609_c2_g1	0.901452	1.26018	0.882693	0.347465			-1.5963	1.26014	1.6673	0.19662			2.77013	1.26014	3.47541	0.0622875			1.18349	1.26019	1.57285	0.209794			2.92821	1.26014	4.78437	0.0287192			-1.43822	1.26014	1.11756	0.290443
TRINITY_DN113084_c0_g1	-1.49124	1.34743	4.28996	0.038338			-1.18162	1.34712	1.59608	0.206459			-1.85229	1.34712	3.15041	0.075908			-1.3174	1.34748	3.07625	0.0794436			-1.63143	1.34712	2.71168	0.0996159			-0.960762	1.34712	0.882661	0.347474
TRINITY_DN110482_c1_g1	1.20354	2.07518	6.70965	0.00958927			0.893033	2.0752	2.25143	0.133491			1.263	2.0752	3.28091	0.0700899			0.985008	2.07518	4.1346	0.042015			0.971823	2.0752	2.38003	0.122895			0.601854	2.0752	0.882183	0.347604
TRINITY_DN20016_c0_g1	-0.56863	1.31372	2.19195	0.138733			-0.811767	1.31375	2.52096	0.112342			-0.525293	1.31375	0.882105	0.347626			0.546708	1.31372	1.99343	0.157983			0.804998	1.31375	2.26779	0.132088			0.518523	1.31375	0.956006	0.328195
TRINITY_DN3994_c0_g1	2.13156	2.56473	8.30393	0.00395593			1.82714	2.56463	6.52097	0.010661			5.1033	2.56463	24.6373	6.91975e-07	0.00166953		-0.781434	2.56475	0.880003	0.348201			-0.738765	2.56463	0.970167	0.324638			-4.01492	2.56463	17.3265	3.14772e-05
TRINITY_DN40121_c1_g1	-0.525393	1.02823	2.73318	0.0982832			-0.469081	1.02842	1.24135	0.265212			-0.446855	1.02842	0.879854	0.348242			-0.5594	1.0282	3.04509	0.0809814			-0.48642	1.02842	1.18113	0.277126			-0.508647	1.02842	1.2312	0.267173
TRINITY_DN38292_c0_g2	-0.479101	4.00528	2.61465	0.105881			-0.405378	4.00527	1.26326	0.261035			-0.381425	4.00527	0.879241	0.34841			-0.730236	4.00529	7.0444	0.00795134			-0.666797	4.00527	3.07313	0.0795959			-0.690751	4.00527	2.99822	0.0833561
TRINITY_DN18940_c0_g1	-0.930279	0.786043	3.34435	0.0674362			-0.858296	0.785951	1.55195	0.212848			-0.814266	0.785951	1.12348	0.289171			-0.811776	0.786059	2.36156	0.124357			-0.679232	0.785951	0.878977	0.348482			-0.723262	0.785951	0.929752	0.334927
TRINITY_DN6846_c0_g1	-0.514334	5.02114	6.54618	0.010511			-0.506001	5.02115	3.55751	0.0592765			-0.431887	5.02115	2.05601	0.151607			-0.364911	5.02114	2.7468	0.0974492			-0.263319	5.02115	0.877922	0.348771			-0.337433	5.02115	1.33493	0.24793
TRINITY_DN7090_c1_g1	0.494633	0.686943	2.57369	0.108654			0.431355	0.687114	1.12933	0.287918			0.421919	0.687114	0.877728	0.348825			0.583637	0.686912	3.73149	0.0533956			0.522701	0.687114	1.551	0.212987			0.532137	0.687114	1.51724	0.218038
TRINITY_DN48642_c0_g1	-0.572876	2.84425	1.93235	0.164501			-0.705234	2.84431	1.60601	0.205054			-0.601118	2.84431	0.944222	0.331194			0.509721	2.84423	1.49928	0.220783			0.654235	2.84431	1.26623	0.260475			0.550119	2.84431	0.877517	0.348883
TRINITY_DN10633_c0_g1	-0.673162	1.54405	1.52751	0.216487			-0.978622	1.54397	1.95108	0.16247			-0.71724	1.54397	0.877406	0.348913			0.993537	1.54406	3.64365	0.0562835			1.26432	1.54397	2.97749	0.0844302			1.00294	1.54397	1.91977	0.165882
TRINITY_DN29702_c0_g1	0.8715	1.2399	3.2619	0.070907			0.919059	1.23994	2.38346	0.122625			0.631852	1.23994	0.876852	0.349065			1.0862	1.23989	5.62065	0.0177501			0.883882	1.23994	2.00501	0.156781			1.17109	1.23994	3.42715	0.0641326
TRINITY_DN3130_c2_g2	-0.84914	1.63262	2.3754	0.12326			-1.70136	1.63255	6.79878	0.00912203			1.17062	1.63255	2.54034	0.110971			-0.945245	1.63263	2.87384	0.09003			0.620277	1.63255	0.876788	0.349083			-2.25171	1.63255	9.08836	0.00257242
TRINITY_DN35657_c0_g1	0.5693	0.979467	3.47356	0.0623569			0.596875	0.979581	2.374	0.123371			0.40295	0.979581	0.876441	0.349178			0.658968	0.979447	4.89197	0.0269818			0.512793	0.979581	1.63989	0.20034			0.706717	0.979581	2.93914	0.0864569
TRINITY_DN6627_c0_g2	0.569455	3.8568	2.6708	0.102205			0.424794	3.85681	0.875267	0.349501			0.560951	3.85681	1.14821	0.283924			0.642022	3.8568	3.54161	0.0598472			0.635669	3.85681	1.74522	0.186478			0.499512	3.85681	1.04077	0.307644
TRINITY_DN23904_c0_g2	0.858583	0.402084	4.60389	0.0318996			0.520343	0.402384	1.02453	0.311446			0.949887	0.402384	2.70528	0.100017			0.879762	0.402031	4.90092	0.0268424			0.942955	0.402384	3.14167	0.0763157			0.513411	0.402384	0.874878	0.349608
TRINITY_DN311_c0_g1	0.52766	5.76611	3.3862	0.0657442			0.499551	5.76611	1.71509	0.190326			0.454975	5.76611	1.07062	0.300806			0.456173	5.76611	2.42678	0.119278			0.377778	5.76611	0.874683	0.349662			0.422354	5.76611	1.0487	0.305806
TRINITY_DN17576_c0_g3	-0.518957	2.21782	3.28527	0.0699042			-0.521913	2.21791	1.83223	0.175864			-0.623987	2.21791	2.13091	0.144355			0.365719	2.21781	1.48339	0.223245			0.377714	2.21791	0.873049	0.350113			0.479788	2.21791	1.3984	0.236991
TRINITY_DN789_c0_g1	-0.415466	1.91862	1.39769	0.237111			-0.501563	1.91865	1.15676	0.282138			-0.48072	1.91865	0.871541	0.350529			0.523662	1.91862	2.31993	0.127726			0.598096	1.91865	1.50639	0.219691			0.577253	1.91865	1.38884	0.238601
TRINITY_DN100235_c0_g1	1.56389	0.331541	9.43689	0.00212664			1.65732	0.330927	6.27476	0.012247			1.63878	0.330927	4.23871	0.0395123			-0.565648	0.33165	0.871074	0.350658			-0.75944	0.330927	1.20635	0.272056			-0.740909	0.330927	0.962886	0.326461
TRINITY_DN166022_c0_g1	0.711128	2.14109	4.43719	0.035164			0.962304	2.14101	5.50635	0.0189475			0.449156	2.14101	0.891985	0.34494			-0.658684	2.1411	3.52816	0.0603346			-0.939638	2.14101	4.627	0.0314726			-0.426491	2.14101	0.870762	0.350744
TRINITY_DN18895_c0_g1	-0.905784	4.72718	3.73421	0.0533087			-0.71638	4.72717	1.35703	0.244052			-1.02573	4.72717	2.23391	0.135012			-0.848922	4.72718	3.07745	0.0793849			-0.938302	4.72717	2.11363	0.145993			-0.628952	4.72717	0.8705	0.350817
TRINITY_DN16983_c0_g2	0.732689	1.36073	3.93006	0.0474302			0.422494	1.36072	0.869846	0.350998			0.783809	1.36072	2.32365	0.127421			0.917883	1.36073	6.94887	0.00838722			0.981944	1.36072	4.26699	0.0388597			0.62063	1.36072	1.64656	0.199428
TRINITY_DN7740_c0_g1	-0.691077	1.00037	5.28754	0.0214786			-0.656511	1.0003	2.6304	0.104835			-0.603162	1.0003	1.76488	0.184017			-0.51356	1.00038	2.51417	0.112827			-0.401422	1.0003	0.869163	0.351187			-0.454771	1.0003	1.09542	0.295274
TRINITY_DN11629_c1_g1	0.323574	4.4832	1.47318	0.224844			0.394078	4.48319	1.34245	0.246603			0.364911	4.48319	0.867628	0.351613			-0.448115	4.4832	2.95455	0.0856359			-0.508548	4.48319	1.98788	0.158563			-0.47938	4.48319	1.61084	0.204374
TRINITY_DN135865_c0_g1	1.18207	2.43804	2.66977	0.102271			1.13657	2.43806	1.90236	0.167814			0.888517	2.43806	0.86692	0.351809			2.02432	2.43804	10.0868	0.00149338			1.81823	2.43806	4.14616	0.041729			2.06628	2.43806	5.51533	0.0188505
TRINITY_DN7635_c0_g1	-0.518374	4.2414	3.14358	0.0762263			-0.412334	4.24138	1.13633	0.28643			-0.549016	4.24138	1.59417	0.206732			-0.512728	4.2414	2.96991	0.0848264			-0.530406	4.24138	1.7007	0.192196			-0.393723	4.24138	0.866891	0.351817
TRINITY_DN19755_c0_g1	0.913477	2.88119	1.34387	0.246353			0.896075	2.8813	0.865442	0.35222			2.05122	2.8813	3.01713	0.082389			-1.45064	2.88117	3.38673	0.065723			-1.31225	2.8813	1.60469	0.205239			-2.4674	2.8813	4.38238	0.0363123
TRINITY_DN2416_c1_g1	-1.95766	0.146186	13.7745	0.000206117	0.028336		-1.87392	0.146076	6.80015	0.00911505			-1.83563	0.146076	5.47416	0.0192996			-0.946418	0.146206	2.13694	0.143788			-0.703595	0.146076	0.865304	0.352259			-0.74188	0.146076	0.99946	0.317441
TRINITY_DN14962_c0_g1	0.527969	2.69569	2.37594	0.123217			0.419581	2.69566	0.865218	0.352283			0.497468	2.69566	0.926043	0.335893			0.598222	2.69569	3.15643	0.0756284			0.572923	2.69566	1.44715	0.228987			0.495037	2.69566	1.03878	0.308105
TRINITY_DN56379_c0_g2	0.592401	0.936172	1.29496	0.255136			0.627386	0.936169	0.86332	0.352811			0.857253	0.936169	1.15939	0.281591			-0.753245	0.936172	2.0805	0.149191			-0.761004	0.936169	1.11542	0.290906			-0.990871	0.936169	1.65225	0.198653
TRINITY_DN9213_c0_g1	-0.841002	3.4993	4.84927	0.0276579			-0.805074	3.49928	2.43345	0.118771			-0.71982	3.49928	1.56962	0.210262			-0.647574	3.4993	2.53672	0.111225			-0.499601	3.49928	0.863014	0.352897			-0.584855	3.49928	1.08001	0.298695
TRINITY_DN3222_c0_g1	0.603677	3.37831	3.0436	0.081056			0.59154	3.37831	1.69301	0.193204			0.485344	3.37831	0.863005	0.352899			0.59558	3.37832	2.95845	0.0854299			0.484836	3.37831	1.01731	0.313159			0.591032	3.37831	1.45917	0.227062
TRINITY_DN11372_c0_g1	-0.960897	1.65104	6.0703	0.0137473			-0.743341	1.65108	2.17791	0.140005			-1.13578	1.65108	4.07365	0.043557			-0.765714	1.65104	3.31867	0.0684974			-0.89907	1.65108	2.85841	0.0908976			-0.506629	1.65108	0.862111	0.353149
TRINITY_DN760_c0_g2	0.648886	2.97221	3.10027	0.0782795			0.531653	2.97217	1.3966	0.237294			1.18477	2.97217	4.95696	0.0259859			-0.56805	2.97222	2.21288	0.136863			-0.442369	2.97217	0.861556	0.353304			-1.09548	2.97217	4.54601	0.0329955
TRINITY_DN7169_c0_g1	-1.9105	1.47775	12.1865	0.000481372	0.0472116		-1.72534	1.47768	5.57957	0.0181712			-1.99539	1.47768	6.18378	0.0128927			-0.985084	1.47776	2.30015	0.129362			-0.985251	1.47768	1.70027	0.192253			-0.715203	1.47768	0.861535	0.353309
TRINITY_DN22692_c0_g1	0.594785	1.12377	3.88745	0.0486481			0.642961	1.12383	2.56494	0.109256			0.65182	1.12383	1.9404	0.163625			-0.32816	1.12377	1.00356	0.316451			-0.407658	1.12383	0.925455	0.336047			-0.416517	1.12383	0.861038	0.353448
TRINITY_DN16371_c0_g1	0.774251	1.15925	3.86697	0.0492454			0.616648	1.15932	1.3961	0.237378			0.767273	1.15932	1.64934	0.199049			0.702921	1.15923	3.07677	0.0794183			0.671711	1.15932	1.50464	0.219959			0.521085	1.15932	0.861014	0.353455
TRINITY_DN8069_c0_g2	0.41157	6.82697	2.24093	0.1344			0.416204	6.82696	1.32041	0.250518			0.542022	6.82696	1.67509	0.195579			-0.347546	6.82697	1.51098	0.218989			-0.355923	6.82696	0.860629	0.353563			-0.481741	6.82696	1.43517	0.230922
TRINITY_DN10375_c1_g1	-0.813349	1.23468	5.0047	0.0252786			-0.810755	1.23487	2.83092	0.0924652			-0.614084	1.23487	1.28506	0.25696			-0.681987	1.23464	3.15782	0.0755639			-0.472505	1.23487	0.860078	0.353717			-0.669177	1.23487	1.62895	0.201848
TRINITY_DN8840_c0_g1	0.920738	6.9555	3.91751	0.0477855			1.09787	6.95549	3.87802	0.0489221			0.597312	6.95549	0.85961	0.353848			1.06092	6.9555	5.64229	0.0175323			0.781061	6.95549	1.73928	0.18723			1.28162	6.95549	4.63332	0.0313568
TRINITY_DN2025_c0_g3	0.513962	2.17071	3.3948	0.0654025			0.509708	2.17063	1.93713	0.16398			0.668785	2.17063	2.4696	0.116068			-0.347251	2.17073	1.37113	0.241618			-0.35901	2.17063	0.859543	0.353866			-0.518087	2.17063	1.60917	0.204608
TRINITY_DN99152_c0_g3	-1.03334	0.2173	5.26517	0.0217563			-1.09475	0.217398	3.09069	0.0787415			-1.13007	0.217398	2.85696	0.090979			0.484055	0.217282	0.977829	0.322735			0.597863	0.217398	0.85736	0.354478			0.633183	0.217398	1.00036	0.317223
TRINITY_DN274432_c0_g1	-2.406	3.99283	8.27908	0.00401044			-2.19454	3.99276	3.79619	0.0513692			-2.48029	3.99276	4.13059	0.0421146			-1.40268	3.99284	2.34906	0.125359			-1.39079	3.99276	1.50889	0.219309			-1.10504	3.99276	0.857098	0.354552
TRINITY_DN12601_c0_g2	0.795751	4.08797	3.27796	0.0702161			0.739817	4.08797	1.7359	0.187659			1.21436	4.08797	3.34208	0.0675291			-0.591096	4.08797	1.63858	0.20052			-0.551673	4.08797	0.856738	0.354653			-1.02621	4.08797	2.58367	0.107971
TRINITY_DN38861_c0_g2	-0.74244	2.85072	6.0123	0.0142065			-0.768878	2.85069	3.72152	0.0537153			-0.517693	2.85069	1.35376	0.244622			-0.618295	2.85073	3.66825	0.0554584			-0.385781	2.85069	0.856366	0.354758			-0.636966	2.85069	2.14784	0.142771
TRINITY_DN1617_c3_g2	0.744763	6.01595	3.79891	0.0512858			0.666064	6.01595	1.7194	0.18977			0.690683	6.01595	1.37195	0.241477			0.607099	6.01595	2.39209	0.12195			0.532063	6.01595	0.974609	0.323533			0.507444	6.01595	0.856046	0.354848
TRINITY_DN7641_c2_g1	0.409843	3.84226	1.67918	0.195033			0.333779	3.84227	0.856022	0.354854			0.880917	3.84227	4.34284	0.0371648			-0.667151	3.84226	4.97459	0.0257223			-0.528795	3.84227	1.90932	0.167039			-1.07593	3.84227	6.83844	0.0089217
TRINITY_DN36171_c1_g1	-2.61186	1.13903	19.9069	8.13069e-06	0.00335332		-3.6242	1.13894	19.2672	1.13641e-05	0.0100403		-1.60203	1.13894	3.93411	0.047316			-0.708017	1.13905	0.855667	0.354954			1.25463	1.13894	2.47466	0.115694			-0.767545	1.13894	0.958917	0.32746
TRINITY_DN16321_c1_g1	-1.21016	5.24463	5.2295	0.0222069			-1.47531	5.24463	4.25838	0.0390571			-1.19515	5.24463	2.35697	0.124724			0.604281	5.24463	1.13219	0.287308			0.961668	5.24463	1.72536	0.189004			0.681501	5.24463	0.854993	0.355144
TRINITY_DN2046_c0_g2	0.528171	4.49062	3.57002	0.0588316			0.445936	4.49063	1.44478	0.229368			0.50778	4.49063	1.41064	0.234951			0.467473	4.49062	2.69059	0.100942			0.432789	4.49063	1.21537	0.27027			0.370945	4.49063	0.854383	0.355315
TRINITY_DN40946_c0_g1	-0.800025	1.08078	2.16412	0.141265			-0.623431	1.08055	0.853936	0.355441			-0.774799	1.08055	1.02617	0.31106			-1.28159	1.08082	6.06276	0.0138062			-1.28723	1.08055	3.17794	0.074639			-1.13586	1.08055	2.24625	0.133938
TRINITY_DN31044_c1_g1	-0.864641	0.96742	3.62079	0.0570616			-1.5788	0.967669	8.2988	0.00396713			0.606517	0.967669	0.985214	0.320915			-0.784028	0.967376	2.77908	0.0955031			0.520914	0.967669	0.853918	0.355446			-1.6644	0.967669	7.48499	0.00622155
TRINITY_DN40185_c0_g1	-0.537652	2.13976	2.63385	0.104608			-0.480613	2.1397	1.19963	0.273396			-0.456665	2.1397	0.853365	0.355602			-0.593676	2.13977	3.18028	0.074532			-0.520528	2.1397	1.2639	0.260914			-0.544476	2.1397	1.28459	0.257047
TRINITY_DN19922_c0_g2	-0.88614	0.868076	4.85355	0.0275893			-0.66005	0.868231	1.61695	0.203518			-1.06748	0.868231	3.34371	0.0674624			-0.779626	0.868049	3.40837	0.0648664			-0.926408	0.868231	2.80196	0.0941493			-0.518981	0.868231	0.852585	0.355822
TRINITY_DN25904_c0_g1	-1.00159	0.457711	5.2351	0.0221356			-1.0187	0.457473	3.58253	0.0583902			-0.560591	0.457473	0.852276	0.355909			-1.13194	0.457753	6.74635	0.00939399			-0.746269	0.457473	1.68817	0.193842			-1.20438	0.457473	4.13592	0.0419822
TRINITY_DN278728_c0_g1	0.750226	0.229246	3.64739	0.056157			0.855155	0.229369	3.24123	0.0718067			0.47929	0.229369	0.852238	0.35592			0.957226	0.229224	6.75997	0.00932254			0.721141	0.229369	2.20291	0.137751			1.09701	0.229369	4.81554	0.0282043
TRINITY_DN15126_c0_g1	0.493035	0.907112	0.852137	0.355948			-0.59663	0.907209	1.06841	0.301305			0.72701	0.907209	1.31936	0.250707			1.54136	0.907095	13.179	0.000283104			2.17613	0.907209	12.5449	0.000397282			0.852486	0.907209	2.0708	0.150143
TRINITY_DN6979_c0_g1	-0.488996	0.618411	3.49729	0.0614694			-0.359481	0.618345	1.09906	0.294473			-0.546999	0.618345	1.98564	0.158797			-0.479678	0.618422	3.19246	0.0739785			-0.525684	0.618345	2.02142	0.155094			-0.338166	0.618345	0.85109	0.356244
TRINITY_DN2025_c0_g4	0.508201	1.70242	2.42243	0.119609			0.583383	1.70226	1.80541	0.17906			0.536509	1.70226	1.1374	0.286203			-0.402288	1.70245	1.40198	0.236392			-0.492348	1.70226	1.14615	0.284356			-0.445474	1.70226	0.850969	0.356278
TRINITY_DN5033_c0_g1	0.766738	3.74737	4.96127	0.0259211			0.859916	3.74737	3.78887	0.0515945			0.548827	3.74737	1.16397	0.280644			0.634548	3.74737	3.16589	0.0751916			0.430363	3.74737	0.850482	0.356416			0.741452	3.74737	2.44095	0.118204
TRINITY_DN77412_c0_g2	0.708621	2.87485	7.17425	0.00739573			0.624229	2.87485	3.16346	0.0753036			0.693913	2.87485	2.94704	0.0860348			0.476982	2.87485	2.68693	0.101175			0.419868	2.87485	1.29037	0.255979			0.350184	2.87485	0.850363	0.35645
TRINITY_DN9978_c0_g2	-1.01306	0.924004	5.83727	0.0156901			-0.790193	0.923913	2.15256	0.142332			-1.20632	0.923913	3.92616	0.0475404			-0.797637	0.92402	3.13465	0.0766449			-0.952283	0.923913	2.71441	0.0994458			-0.536157	0.923913	0.85028	0.356473
TRINITY_DN22697_c0_g1	-0.897543	3.06958	5.97369	0.0145209			-0.870779	3.06953	3.08287	0.0791206			-0.763466	3.06953	1.91948	0.165914			-0.645055	3.06959	2.61248	0.106025			-0.475643	3.06953	0.848075	0.357098			-0.582955	3.06953	1.16962	0.27948
TRINITY_DN34900_c1_g2	-0.430577	0.505539	2.24764	0.133818			-0.345976	0.505591	0.847928	0.357139			-0.632975	0.505591	2.51229	0.112962			0.469798	0.50553	2.75032	0.0972351			0.370201	0.505591	0.892462	0.344811			0.6572	0.505591	2.98361	0.0841116
TRINITY_DN20235_c0_g1	0.330091	5.34073	2.75059	0.0972183			0.369138	5.34072	1.93452	0.164265			0.356333	5.34072	1.36237	0.243128			-0.230536	5.34073	1.22735	0.267923			-0.281906	5.34072	1.00743	0.315519			-0.269101	5.34072	0.847416	0.357284
TRINITY_DN402_c1_g1	-0.764943	1.27861	3.68651	0.0548544			-0.423793	1.27871	0.847357	0.357301			-1.21216	1.27871	5.28879	0.0214632			-0.944537	1.27859	5.85561	0.0155275			-1.34104	1.27871	7.1752	0.00739183			-0.552675	1.27871	1.20202	0.272918
TRINITY_DN52437_c0_g2	0.344615	7.78771	2.42923	0.119091			0.360262	7.78771	1.50641	0.219688			0.420414	7.78771	1.54512	0.213857			-0.262396	7.78771	1.30837	0.25269			-0.285951	7.78771	0.847101	0.357374			-0.346104	7.78771	1.13981	0.285694
TRINITY_DN16005_c1_g1	-0.413808	3.81531	2.53691	0.111212			-0.367244	3.81529	1.13478	0.286758			-0.357231	3.81529	0.845494	0.35783			-0.455074	3.81531	3.06097	0.0801939			-0.403506	3.81529	1.2371	0.266031			-0.413519	3.81529	1.20255	0.272813
TRINITY_DN76801_c0_g1	0.258614	6.58636	1.70055	0.192216			0.233474	6.58636	0.844824	0.358021			0.412353	6.58636	1.98934	0.15841			-0.297981	6.58636	2.28339	0.130766			-0.260469	6.58636	0.940631	0.332116			-0.439348	6.58636	2.44086	0.118212
TRINITY_DN2287_c1_g3	3.13789	1.45514	16.718	4.33682e-05	0.0105691		2.29408	1.4554	6.25539	0.0123816			3.29911	1.4554	8.19896	0.00419143			2.04535	1.4551	5.89523	0.0151819			1.89619	1.4554	3.84161	0.0499954			0.891152	1.4554	0.844578	0.358091
TRINITY_DN40608_c0_g2	0.737986	0.581771	2.09101	0.148168			0.533678	0.581578	0.844163	0.358209			1.92889	0.581578	7.09399	0.0077343			-0.885407	0.581805	2.97874	0.084365			-0.607092	0.581578	0.9744	0.323585			-2.0023	0.581578	7.9785	0.00473362
TRINITY_DN35783_c0_g3	-0.637648	2.25945	2.77613	0.0956794			-0.780043	2.25955	2.2698	0.131917			-0.648857	2.25955	1.28683	0.256634			0.460364	2.25943	1.35513	0.244383			0.630623	2.25955	1.36469	0.242727			0.499437	2.25955	0.844162	0.358209
TRINITY_DN21872_c2_g1	-1.22034	0.240243	4.28114	0.0385374			-0.966242	0.240564	1.59114	0.207163			-1.45244	0.240564	2.79212	0.0947287			-1.05414	0.240186	2.92272	0.0873402			-1.24994	0.240564	2.28192	0.13089			-0.763739	0.240564	0.844039	0.358244
TRINITY_DN45560_c0_g1	0.474922	2.02162	1.96077	0.161431			0.38145	2.0216	0.844022	0.358249			0.925638	2.0216	3.59099	0.0580936			-0.567076	2.02162	2.80382	0.0940403			-0.438499	2.0216	0.99366	0.31885			-0.982687	2.0216	4.31943	0.0376795
TRINITY_DN338_c1_g1	-0.752769	0.938705	3.78232	0.0517966			-0.89908	0.938951	2.88433	0.0894454			-0.770029	0.938951	1.81497	0.177913			0.436586	0.938661	1.13286	0.287167			0.628732	0.938951	1.30801	0.252755			0.499682	0.938951	0.84378	0.358318
TRINITY_DN42099_c1_g1	-0.488573	0.539574	1.39748	0.237145			-0.452043	0.539753	0.842878	0.358575			-0.727886	0.539753	1.93843	0.163839			1.00801	0.539543	7.73731	0.00540913			0.922778	0.539753	3.2583	0.0710628			1.19862	0.539753	5.7845	0.0161681
TRINITY_DN24441_c0_g2	-0.515559	0.40616	2.45559	0.117107			-0.521931	0.406356	1.35127	0.245057			-0.629825	0.406356	1.67784	0.195211			0.422291	0.406125	1.57157	0.209979			0.431666	0.406356	0.842809	0.358595			0.539561	0.406356	1.36564	0.242563
TRINITY_DN1391_c0_g2	0.37306	0.982978	1.73081	0.188307			0.404083	0.982844	1.13766	0.286146			0.451043	0.982844	1.05954	0.303321			-0.331966	0.983002	1.2942	0.255275			-0.367052	0.982844	0.842383	0.358716			-0.414012	0.982844	0.965202	0.32588
TRINITY_DN46359_c0_g3	-0.804268	1.01455	4.09366	0.0430443			-0.613907	1.01477	1.42254	0.232985			-0.942894	1.01477	2.6113	0.106105			-0.732005	1.01451	3.15075	0.0758921			-0.842545	1.01477	2.33767	0.126278			-0.513557	1.01477	0.841443	0.358984
TRINITY_DN67521_c0_g1	-1.29853	1.69126	4.44969	0.0349077			-1.26533	1.69108	2.31656	0.128003			-1.01151	1.69108	1.22498	0.268385			-1.09912	1.69129	2.89607	0.0887957			-0.788441	1.69108	0.840978	0.359117			-1.04226	1.69108	1.31308	0.251837
TRINITY_DN122148_c0_g1	-0.6413	0.716361	4.78942	0.028635			-0.748281	0.716515	3.44347	0.0635022			-0.65599	0.716515	2.30214	0.129196			0.317233	0.716334	0.969951	0.324692			0.468394	0.716515	1.2296	0.267486			0.376103	0.716515	0.840843	0.359156
TRINITY_DN52828_c0_g1	-1.09607	0.187881	5.87487	0.0153585			-0.911054	0.187756	2.32986	0.126913			-1.19075	0.187756	3.14028	0.0763806			-0.814421	0.187903	2.79819	0.0943708			-0.867828	0.187756	1.8433	0.174565			-0.588135	0.187756	0.840609	0.359223
TRINITY_DN31517_c0_g3	-1.88734	2.60721	14.7098	0.000125393	0.0207288		-2.51036	2.60717	13.2014	0.000279734			-1.10072	2.60717	2.34276	0.125866			-0.566746	2.60722	0.840535	0.359244			0.708595	2.60717	1.08853	0.296796			-0.701043	2.60717	0.98607	0.320705
TRINITY_DN36583_c0_g1	0.360762	4.83167	1.62037	0.203041			0.425413	4.83165	1.2975	0.254671			0.394439	4.83165	0.84026	0.359323			-0.387601	4.83167	1.84691	0.174143			-0.4524	4.83165	1.30578	0.253161			-0.421425	4.83165	1.03737	0.308434
TRINITY_DN15750_c0_g4	-0.594759	1.60234	2.53583	0.111288			-0.517626	1.60218	1.15269	0.282987			-0.499425	1.60218	0.839957	0.359409			-0.756797	1.60237	4.23601	0.039575			-0.682626	1.60218	1.7799	0.182162			-0.700827	1.60218	1.74766	0.186171
TRINITY_DN14591_c0_g1	-1.53299	3.085	2.24221	0.134289			-1.34808	3.08497	0.952139	0.329175			-1.46306	3.08497	0.928818	0.33517			-1.60829	3.08501	2.32808	0.127059			-1.52433	3.08497	1.11853	0.290235			-1.40935	3.08497	0.839881	0.359431
TRINITY_DN32477_c0_g1	-0.530045	0.715481	2.20702	0.137384			-0.439648	0.715386	0.871938	0.350419			-0.487988	0.715386	0.838771	0.359748			-0.63649	0.715498	3.21116	0.0731377			-0.604545	0.715386	1.45251	0.228126			-0.556205	0.715386	1.17475	0.278427
TRINITY_DN555_c0_g2	0.489735	3.45887	5.32493	0.0210225			0.510111	3.45887	3.35017	0.067198			0.383925	3.45887	1.45422	0.227852			0.378487	3.45887	2.83123	0.0924477			0.268694	3.45887	0.838089	0.359944			0.39488	3.45887	1.72381	0.189203
TRINITY_DN176173_c0_g1	-1.28787	2.12791	3.98106	0.0460146			-1.29782	2.12797	2.18583	0.139286			-1.47866	2.12797	2.37643	0.123179			0.789061	2.1279	1.38052	0.240013			0.82669	2.12797	0.838059	0.359953			1.00753	2.12797	1.24772	0.263988
TRINITY_DN31813_c0_g1	-5.52693	2.44647	25.9164	3.56528e-07	0.000373998		-5.50909	2.44658	13.8304	0.000200072	0.0492565		-4.79651	2.44658	10.363	0.00128564			-2.22905	2.44645	3.00738	0.0828862			-1.18481	2.44658	0.837594	0.360086			-1.89739	2.44658	1.90246	0.167803
TRINITY_DN42600_c0_g1	1.06389	0.979598	3.64568	0.0562148			1.09416	0.979631	2.22657	0.135654			1.30668	0.979631	2.24848	0.133746			-0.627897	0.979593	1.11747	0.290464			-0.708731	0.979631	0.836939	0.360274			-0.921252	0.979631	1.21759	0.269834
TRINITY_DN4319_c1_g1	-0.428056	0.777571	0.836865	0.360295			-1.11867	0.777665	3.47838	0.0621755			0.794016	0.777665	1.37633	0.240728			-0.439528	0.777554	0.859776	0.353801			0.575123	0.777665	0.860193	0.353685			-1.33757	0.777665	4.02757	0.0447623
TRINITY_DN7549_c0_g1	-0.453242	1.95449	2.78632	0.0950724			-0.342206	1.95447	0.906897	0.340939			-0.493817	1.95447	1.48754	0.222599			-0.476729	1.9545	3.00037	0.0832455			-0.508406	1.95447	1.7822	0.18188			-0.356794	1.95447	0.836853	0.360298
TRINITY_DN9157_c4_g1	-0.569445	1.43626	2.68484	0.101308			-0.512724	1.43623	1.23969	0.26553			-0.474141	1.43623	0.83628	0.360463			-0.630008	1.43627	3.25007	0.0714202			-0.544835	1.43623	1.25382	0.262825			-0.583418	1.43623	1.34322	0.246467
TRINITY_DN26905_c0_g1	-0.588998	4.95742	6.16022	0.0130655			-0.56559	4.95742	3.11283	0.0776777			-0.520924	4.95742	2.10518	0.146801			-0.401277	4.95742	2.36858	0.1238			-0.30655	4.95742	0.836049	0.360529			-0.351216	4.95742	1.01454	0.313819
TRINITY_DN4288_c0_g1	1.03996	4.53279	3.34512	0.0674046			1.32714	4.53279	4.74881	0.0293185			0.640694	4.53279	0.836038	0.360533			1.63216	4.53279	10.7272	0.00105571			1.2864	4.53279	3.91497	0.0478577			1.97285	4.53279	9.2271	0.00238459
TRINITY_DN67635_c1_g1	0.682753	2.26442	3.35103	0.0671632			0.638423	2.26447	1.77473	0.182798			1.00397	2.26447	3.16514	0.0752259			-0.492837	2.26442	1.56745	0.210578			-0.464372	2.26447	0.835916	0.360567			-0.829923	2.26447	2.34309	0.12584
TRINITY_DN22280_c0_g2	0.538172	2.38386	2.90996	0.0880339			0.522619	2.38387	1.56192	0.211385			0.436549	2.38387	0.835782	0.360606			0.527906	2.38386	2.77277	0.0958803			0.431375	2.38387	0.959487	0.327316			0.517444	2.38387	1.32309	0.250038
TRINITY_DN51093_c0_g1	1.11715	1.11861	8.7765	0.00305137			1.23774	1.11858	6.43949	0.011161			0.863929	1.11858	2.4145	0.120217			0.717225	1.11862	2.89444	0.0888856			0.46246	1.11858	0.834966	0.360841			0.836267	1.11858	2.55929	0.109648
TRINITY_DN1102_c0_g1	-1.04632	4.63146	4.23602	0.0395749			-1.0157	4.63142	2.189	0.139			-0.83721	4.63142	1.21595	0.270157			-0.879258	4.63146	2.72312	0.0989048			-0.649758	4.63142	0.83488	0.360865			-0.828249	4.63142	1.21234	0.27087
TRINITY_DN698_c2_g1	0.360142	2.79521	1.09581	0.295187			0.469876	2.79514	1.32927	0.248936			0.431325	2.79514	0.834437	0.360993			-0.770779	2.79523	5.96603	0.0145841			-0.843827	2.79514	3.77113	0.0521445			-0.805276	2.79514	3.07139	0.0796815
TRINITY_DN117128_c0_g1	-1.48149	1.90123	10.5595	0.00115595			-1.63817	1.90131	8.54318	0.00346818			-0.682835	1.90131	1.23897	0.26567			-1.31214	1.90121	7.04532	0.00794727			-0.525473	1.90131	0.833738	0.361194			-1.48081	1.90131	5.75488	0.0164429
TRINITY_DN250_c3_g2	-0.506123	3.71877	3.9635	0.0464968			-0.319388	3.71878	1.09311	0.295783			-0.799664	3.71878	5.51353	0.0188699			0.503315	3.71877	3.93276	0.0473542			0.292423	3.71878	0.833153	0.361362			0.772698	3.71878	5.7341	0.0166386
TRINITY_DN5466_c1_g2	-0.461487	4.63342	2.98525	0.0840262			-0.311962	4.63341	0.832973	0.361414			-0.564382	4.63341	2.1478	0.142775			-0.523039	4.63342	3.88161	0.0488176			-0.610743	4.63341	2.87009	0.0902397			-0.358322	4.63341	0.917875	0.338034
TRINITY_DN26795_c0_g2	0.689534	1.28228	1.62732	0.202074			0.504974	1.28196	0.832652	0.361507			2.2369	1.28196	10.2225	0.00138736			-1.16302	1.28233	4.98537	0.0255625			-0.823542	1.28196	1.95188	0.162384			-2.55547	1.28196	13.6045	0.000225643
TRINITY_DN27489_c0_g1	-0.497139	1.66607	2.28114	0.130956			-0.697842	1.66603	2.52173	0.112287			-0.450766	1.66603	0.873841	0.349894			0.447059	1.66608	1.79047	0.180869			0.665738	1.66603	2.10485	0.146833			0.418662	1.66603	0.832393	0.361581
TRINITY_DN4001_c0_g1	0.346353	3.70253	1.96838	0.16062			0.423618	3.7025	1.69258	0.193261			0.341687	3.7025	0.832344	0.361596			-0.332776	3.70253	1.75631	0.185085			-0.416403	3.7025	1.45933	0.227036			-0.334472	3.7025	0.864554	0.352467
TRINITY_DN16587_c1_g1	-0.554549	0.404437	2.42052	0.119755			-1.13109	0.404595	7.23376	0.00715452			0.544215	0.404595	1.31559	0.251385			-0.546252	0.40441	2.27742	0.13127			0.402198	0.404595	0.832274	0.361616			-1.2731	0.404595	7.61859	0.00577698
TRINITY_DN28176_c1_g1	0.80765	1.17445	6.11244	0.0134233			0.658344	1.17449	2.31618	0.128034			0.81641	1.17449	2.7345	0.0982024			0.621232	1.17444	3.18011	0.0745397			0.582975	1.17449	1.66625	0.196762			0.42491	1.17449	0.829449	0.362432
TRINITY_DN10050_c0_g1	0.584974	4.05129	3.77031	0.0521699			0.642275	4.05129	2.69419	0.100715			0.413085	4.05129	0.844273	0.358178			0.535437	4.05129	3.06879	0.079809			0.376553	4.05129	0.828459	0.362718			0.605743	4.05129	2.06644	0.150573
TRINITY_DN10732_c0_g1	-0.288611	5.27998	2.38061	0.122849			-0.239683	5.27998	1.12122	0.289657			-0.233078	5.27998	0.827854	0.362894			-0.448515	5.27998	6.88518	0.00869133			-0.414913	5.27998	3.02502	0.0819894			-0.421519	5.27998	2.87446	0.089995
TRINITY_DN17021_c0_g1	1.22625	2.49985	4.66722	0.0307437			1.88354	2.4999	8.74903	0.00309766			0.654639	2.4999	0.826959	0.363153			1.33756	2.49984	5.91133	0.0150438			0.832916	2.4999	1.58145	0.208553			2.06182	2.4999	9.40255	0.00216684
TRINITY_DN3615_c1_g1	0.491239	0.436794	1.88711	0.169528			0.594787	0.436757	1.60568	0.2051			0.496631	0.436757	0.826949	0.363156			-0.490462	0.4368	1.79635	0.180154			-0.600039	0.436757	1.46451	0.226213			-0.501883	0.436757	0.906497	0.341046
TRINITY_DN3331_c1_g1	-0.434113	4.80987	3.35281	0.0670902			-0.418198	4.80987	1.90238	0.167813			-0.31048	4.80987	0.826061	0.363414			-0.503501	4.80987	4.66067	0.0308612			-0.397583	4.80987	1.55888	0.21183			-0.505301	4.80987	2.30436	0.129011
TRINITY_DN30623_c0_g1	1.41816	0.514087	4.20472	0.0403117			1.65695	0.513994	3.45659	0.0630002			1.24729	0.513994	1.39313	0.237877			-1.04661	0.514103	2.04351	0.152857			-1.32765	0.513994	1.95147	0.162429			-0.917989	0.513994	0.825318	0.36363
TRINITY_DN55344_c0_g2	-0.514768	2.30352	2.93492	0.0866832			-0.484044	2.30351	1.45431	0.227837			-0.409847	2.30351	0.825267	0.363645			-0.524261	2.30352	2.946	0.0860905			-0.424583	2.30351	1.00844	0.315277			-0.49878	2.30351	1.29764	0.254645
TRINITY_DN169342_c0_g1	-1.11908	1.16857	5.97777	0.0144873			-1.14483	1.16849	4.42162	0.0354862			-0.55334	1.16849	0.824898	0.363752			-1.32136	1.16858	8.66341	0.00324663			-0.838844	1.16849	2.13644	0.143836			-1.43033	1.16849	5.55971	0.0183785
TRINITY_DN60480_c0_g1	0.443989	2.88039	2.7677	0.0961844			0.41482	2.88039	1.43248	0.23136			0.35838	2.88039	0.823962	0.364024			0.503531	2.88038	3.69914	0.0544405			0.42984	2.88039	1.3876	0.238812			0.48628	2.88039	1.70185	0.192046
TRINITY_DN78292_c0_g1	-0.361459	1.65571	1.46322	0.226419			-0.367382	1.65584	0.824772	0.363789			-0.464598	1.65584	1.07496	0.299828			0.386564	1.65569	1.67033	0.196215			0.385097	1.65584	0.823815	0.364067			0.482313	1.65584	1.28254	0.257427
TRINITY_DN13276_c0_g1	-0.787738	1.21365	4.81707	0.0281793			-0.662873	1.21367	1.93163	0.16458			-0.823903	1.21367	2.36019	0.124467			-0.623836	1.21365	2.67929	0.101661			-0.630031	1.21367	1.55343	0.212629			-0.469001	1.21367	0.823498	0.364159
TRINITY_DN170_c1_g1	-0.357658	2.56313	2.39014	0.122103			-0.313202	2.56312	1.02441	0.311475			-0.31671	2.56312	0.822989	0.364308			-0.380987	2.56313	2.66825	0.102369			-0.342225	2.56312	1.09525	0.295312			-0.338717	2.56312	1.01376	0.314005
TRINITY_DN17081_c0_g2	1.1975	2.2249	3.72142	0.0537187			1.41618	2.22477	3.0939	0.0785864			1.04981	2.22477	1.23775	0.265905			-0.93136	2.22492	2.03922	0.153289			-1.18613	2.22477	1.90597	0.167412			-0.819767	2.22477	0.822253	0.364522
TRINITY_DN2422_c0_g1	0.517553	4.95852	2.64669	0.103766			0.338042	4.95852	0.822127	0.364559			0.484274	4.95852	1.2754	0.258756			0.829698	4.95852	8.75026	0.00309558			0.839715	4.95852	4.49319	0.0340302			0.693483	4.95852	3.00005	0.0832622
TRINITY_DN24715_c0_g1	0.549475	2.74917	3.49255	0.0616454			0.430503	2.74919	1.22391	0.268594			0.552551	2.74919	1.53473	0.215404			0.515297	2.74916	2.99348	0.0836005			0.50289	2.74919	1.5042	0.220026			0.380841	2.74919	0.822117	0.364562
TRINITY_DN13550_c1_g1	-0.488471	0.543017	1.12596	0.288638			-0.57883	0.543227	0.892378	0.344834			-0.60615	0.543227	0.821815	0.36465			0.724614	0.542979	2.64779	0.103694			0.786853	0.543227	1.50382	0.220084			0.814172	0.543227	1.65404	0.198409
TRINITY_DN3738_c2_g1	0.460885	0.399531	1.29773	0.254628			0.481376	0.399519	0.820586	0.365009			0.649696	0.399519	1.08812	0.296888			-0.53033	0.399533	1.68538	0.194211			-0.537215	0.399519	0.912793	0.339374			-0.705535	0.399519	1.37361	0.241192
TRINITY_DN53036_c0_g1	0.893191	3.93774	4.88891	0.0270297			0.625237	3.93774	1.44583	0.229199			0.956528	3.93774	2.48153	0.11519			0.817539	3.93774	3.99333	0.0456808			0.839689	3.93774	2.30682	0.128807			0.508397	3.93774	0.82048	0.36504
TRINITY_DN307238_c0_g1	1.27521	0.922093	1.45193	0.228219			2.71764	0.921535	3.92895	0.0474617			-1.45735	0.921535	0.941107	0.331993			-1.1707	0.922191	1.16177	0.281098			-2.89299	0.921535	3.73947	0.0531413			1.282	0.921535	0.820073	0.365159
TRINITY_DN82263_c0_g1	0.47695	5.09208	3.08889	0.0788288			0.378315	5.09207	1.11116	0.29183			0.473593	5.09207	1.31295	0.251861			0.460451	5.09208	2.84989	0.0913803			0.446838	5.09207	1.3837	0.239472			0.35156	5.09207	0.819794	0.36524
TRINITY_DN9869_c1_g1	-0.385392	1.19261	1.11464	0.291075			-0.965279	1.19276	4.39078	0.0361338			0.57008	1.19276	1.20153	0.273015			-0.337128	1.19259	0.819784	0.365243			0.495742	1.19276	1.06707	0.301609			-1.03962	1.19276	4.2071	0.0402552
TRINITY_DN5313_c0_g2	-0.626944	0.426288	1.21648	0.270054			-0.67815	0.426252	0.81957	0.365306			-0.81257	0.426252	0.989105	0.319961			0.982055	0.426294	3.2446	0.0716591			0.993131	0.426252	1.59998	0.205905			1.12755	0.426252	2.13648	0.143831
TRINITY_DN9440_c0_g1	0.567391	4.46861	6.76124	0.00931588			0.545283	4.46861	3.49642	0.0615016			0.514306	4.46861	2.34637	0.125575			0.357893	4.46861	2.20195	0.137836			0.278734	4.46861	0.819199	0.365415			0.309711	4.46861	0.960928	0.326953
TRINITY_DN41328_c0_g1	0.643687	3.72812	2.23913	0.134557			0.487566	3.72812	0.89762	0.343421			0.5363	3.72812	0.819108	0.365441			1.07639	3.72812	7.85938	0.00505577			1.03172	3.72812	3.53549	0.0600685			0.982986	3.72812	3.18476	0.0743281
TRINITY_DN553_c0_g1	-0.619571	6.16018	2.52698	0.111914			-0.463279	6.16018	0.818701	0.36556			-0.701527	6.16018	1.49064	0.222117			-0.693027	6.16018	3.13646	0.0765596			-0.760639	6.16018	1.99363	0.157961			-0.522392	6.16018	0.862283	0.353101
TRINITY_DN20790_c1_g1	-0.452344	3.35919	4.27832	0.0386014			-0.411967	3.35918	1.93806	0.163879			-0.420932	3.35918	1.60092	0.205772			-0.347585	3.35919	2.24486	0.134059			-0.299518	3.35918	0.925355	0.336073			-0.290553	3.35918	0.818173	0.365715
TRINITY_DN3636_c1_g1	-0.639361	2.54953	5.51432	0.0188614			-0.699363	2.54951	4.01461	0.0451076			-0.359409	2.54951	0.842367	0.358721			-0.596702	2.54953	4.45693	0.0347599			-0.331522	2.54951	0.817821	0.365818			-0.671476	2.54951	3.09972	0.0783058
TRINITY_DN2266_c3_g1	-0.9256	4.67406	14.1533	0.000168499	0.025131		-1.26725	4.67406	15.2131	9.60326e-05	0.0324053		-0.415608	4.67406	1.36025	0.243494			-0.340136	4.67406	1.14729	0.284118			0.30126	4.67406	0.817794	0.365826			-0.550377	4.67406	2.49725	0.114045
TRINITY_DN25308_c1_g1	0.549083	2.56202	3.99713	0.0455778			0.517036	2.56201	1.95878	0.161644			0.488017	2.56201	1.33149	0.24854			0.427724	2.56202	2.22171	0.136082			0.351715	2.56201	0.817613	0.365879			0.380734	2.56201	0.910511	0.339979
TRINITY_DN3844_c0_g1	0.476407	2.89223	4.45165	0.0348676			0.47212	2.89222	2.45721	0.116986			0.396983	2.89222	1.33861	0.247279			0.373683	2.89223	2.48306	0.115078			0.286267	2.89222	0.817314	0.365967			0.361404	2.89222	1.23828	0.265803
TRINITY_DN94307_c0_g1	-1.06498	3.15674	10.802	0.00101389			-0.89684	3.15678	4.52801	0.0333444			-1.18579	3.15678	6.37581	0.0115686			-0.634732	3.15673	2.75017	0.0972439			-0.699748	3.15678	2.51324	0.112893			-0.410794	3.15678	0.817013	0.366055
TRINITY_DN237663_c0_g1	0.311285	4.66971	0.966584	0.325534			0.420691	4.6697	1.33916	0.247181			0.378856	4.6697	0.816398	0.366235			-0.770114	4.66972	7.53306	0.00605768			-0.83841	4.6697	4.68352	0.0304534			-0.796576	4.6697	3.79467	0.051416
TRINITY_DN13403_c0_g1	-1.43143	3.55077	4.33136	0.0374164			-2.54066	3.55078	8.30527	0.00395302			0.851463	3.55078	0.815587	0.366474			-1.18102	3.55077	2.67496	0.101938			1.00357	3.55078	1.3482	0.245593			-2.38855	3.55078	5.92261	0.0149478
TRINITY_DN71826_c1_g1	1.53084	0.388983	13.1479	0.000287847	0.0349143		0.825623	0.389181	2.41344	0.120298			2.27573	0.389181	12.2952	0.000454126			0.715087	0.388949	1.9379	0.163897			0.902764	0.389181	2.66562	0.102538			-0.547345	0.389181	0.815192	0.36659
TRINITY_DN29086_c1_g1	-0.69388	0.808639	5.62271	0.0177292			-0.646476	0.808791	2.72671	0.0986823			-0.857857	0.808791	4.11424	0.0425237			0.411167	0.808612	1.62276	0.202707			0.372121	0.808791	0.815189	0.36659			0.583502	0.808791	2.14122	0.143388
TRINITY_DN3829_c0_g2	0.633908	1.29969	1.92957	0.164806			0.825064	1.29972	2.25066	0.133558			0.580443	1.29972	0.815184	0.366592			-0.976741	1.29968	4.93187	0.0263658			-1.15751	1.29972	3.87001	0.0491563			-0.912886	1.29972	2.12073	0.145317
TRINITY_DN5125_c0_g3	0.861023	5.43729	3.49375	0.0616008			0.986309	5.43729	3.3001	0.0692759			0.566005	5.43729	0.815178	0.366594			1.12175	5.43729	6.82934	0.00896721			0.873477	5.43729	2.28579	0.130564			1.29378	5.43729	4.9725	0.0257534
TRINITY_DN19269_c0_g1	0.553309	6.46148	2.19089	0.138829			0.534147	6.46147	1.19709	0.273904			0.802107	6.46147	1.98752	0.1586			-0.486536	6.46148	1.60696	0.20492			-0.467482	6.46147	0.81509	0.36662			-0.735442	6.46147	1.80357	0.179281
TRINITY_DN13897_c0_g2	0.431931	2.20008	1.83873	0.1751			0.505957	2.2001	1.42496	0.232588			0.454877	2.2001	0.860927	0.353479			-0.394636	2.20007	1.46029	0.226884			-0.476558	2.2001	1.12751	0.288307			-0.425477	2.2001	0.814906	0.366674
TRINITY_DN40404_c0_g1	-1.27435	3.19006	17.6863	2.60494e-05	0.00764034		-1.09179	3.19008	7.80433	0.00521213			-1.4224	3.19008	10.7521	0.00104161			-0.628364	3.19005	2.50561	0.113442			-0.707366	3.19008	3.00617	0.082948			-0.376752	3.19008	0.813575	0.367065
TRINITY_DN42511_c0_g1	0.657047	2.66609	2.47529	0.115648			0.57935	2.6661	1.11339	0.291347			0.57024	2.6661	0.813543	0.367075			0.722932	2.66609	3.0849	0.0790221			0.646896	2.6661	1.23873	0.265716			0.656006	2.6661	1.23412	0.266608
TRINITY_DN2224_c0_g3	0.504029	4.77227	3.25946	0.0710127			0.457085	4.77228	1.49027	0.222174			0.458332	4.77228	1.12974	0.287831			0.423697	4.77227	2.1934	0.138603			0.366494	4.77228	0.855749	0.354931			0.365247	4.77228	0.812713	0.367319
TRINITY_DN5463_c0_g1	0.680442	1.02716	1.21428	0.270486			1.16946	1.02719	4.09629	0.0429773			-0.617493	1.02719	0.812679	0.367329			-2.1107	1.02716	17.2197	3.32964e-05	0.0259142		-2.94567	1.02719	19.5281	9.91287e-06	0.0356621		-1.15872	1.02719	3.01168	0.0826667
TRINITY_DN12645_c0_g2	0.55475	0.264659	2.84482	0.0916691			0.533061	0.264767	1.49944	0.220758			0.432479	0.264767	0.81247	0.367391			0.625383	0.26464	3.72531	0.0535936			0.516983	0.264767	1.32823	0.249121			0.617566	0.264767	1.79242	0.180632
TRINITY_DN5393_c7_g1	0.767806	0.223332	3.44689	0.0633708			0.859992	0.223533	2.62618	0.105114			0.529311	0.223533	0.812165	0.367481			0.82958	0.223296	4.13714	0.0419521			0.615085	0.223533	1.27534	0.258768			0.945765	0.223533	2.81733	0.0932515
TRINITY_DN162953_c0_g1	-0.662278	0.142651	2.06677	0.15054			-0.526732	0.142641	0.901653	0.342339			-0.580602	0.142641	0.81204	0.367518			-1.12254	0.142653	6.82304	0.00899892			-1.08749	0.142641	3.22612	0.0724721			-1.03362	0.142641	2.78432	0.095191
TRINITY_DN32406_c1_g1	-0.963382	3.7418	5.95437	0.0146808			-1.00174	3.74184	3.68897	0.0547733			-0.645703	3.74184	1.24874	0.263793			-0.813483	3.7418	3.76784	0.0522472			-0.487089	3.74184	0.81179	0.367592			-0.843129	3.74184	2.17632	0.14015
TRINITY_DN11739_c0_g2	0.811366	3.97799	2.80273	0.0941038			0.994718	3.97795	2.48996	0.114575			0.702901	3.97795	0.921995	0.336952			-0.719104	3.978	2.06504	0.150711			-0.925876	3.97795	1.89804	0.168298			-0.63406	3.97795	0.811643	0.367635
TRINITY_DN8009_c0_g1	-0.596105	1.62915	1.41974	0.233446			-0.678498	1.62918	0.987425	0.320373			-0.681912	1.62918	0.811564	0.367658			0.583387	1.62915	1.3545	0.244493			0.666456	1.62918	0.870756	0.350746			0.66987	1.62918	0.872668	0.350218
TRINITY_DN11266_c0_g2	-0.880837	2.68898	6.23589	0.0125186			-0.968129	2.68898	4.62642	0.0314832			-0.459154	2.68898	0.840616	0.359221			-0.822828	2.68898	4.99443	0.025429			-0.422104	2.68898	0.810813	0.36788			-0.93108	2.68898	3.54647	0.0596722
TRINITY_DN17524_c0_g1	0.426558	4.41022	3.47409	0.0623368			0.451936	4.41022	2.83759	0.0920825			0.275487	4.41022	0.809884	0.368155			0.574016	4.41022	7.47956	0.00624033			0.451853	4.41022	2.5452	0.11063			0.628303	4.41022	4.75516	0.0292106
TRINITY_DN144474_c0_g1	0.73003	3.07066	1.11707	0.290551			0.885991	3.07059	1.05207	0.305032			0.909846	3.07059	0.809434	0.368288			-1.36606	3.07067	4.08074	0.0433745			-1.46797	3.07059	2.47507	0.115664			-1.49182	3.07059	2.21223	0.136921
TRINITY_DN13283_c0_g2	0.341681	6.4498	3.84519	0.0498888			0.325191	6.4498	2.06685	0.150532			0.45555	6.4498	3.05187	0.0806443			-0.221596	6.4498	1.41913	0.233546			-0.215223	6.4498	0.809375	0.368305			-0.345583	6.4498	1.91438	0.166477
TRINITY_DN27204_c0_g2	-0.428153	2.71109	1.31614	0.251286			-0.485698	2.71113	0.926915	0.335666			-0.505647	2.71113	0.808488	0.368568			0.466844	2.71109	1.58008	0.208749			0.518885	2.71113	0.964196	0.326132			0.538834	2.71113	1.01779	0.313045
TRINITY_DN1855_c1_g2	0.697341	2.24165	0.807861	0.368753			-1.95942	2.24177	4.52673	0.0333693			2.30731	2.24177	4.69069	0.0303264			1.20209	2.24163	2.57621	0.108481			3.18835	2.24177	10.2932	0.00133525			-1.07838	2.24177	1.20823	0.271682
TRINITY_DN18990_c3_g1	-0.38061	2.46719	1.73947	0.187206			-0.33125	2.46722	0.807359	0.368902			-0.555859	2.46722	1.84529	0.174332			0.510128	2.46718	3.36181	0.0667248			0.438873	2.46722	1.28809	0.256401			0.663482	2.46722	2.92113	0.0874267
TRINITY_DN556_c5_g1	-0.883639	1.37276	3.06273	0.080107			-0.827405	1.37287	1.45989	0.226948			-0.742344	1.37287	0.945202	0.330944			-0.796822	1.37274	2.32935	0.126955			-0.64527	1.37287	0.807253	0.368934			-0.730331	1.37287	0.95301	0.328954
TRINITY_DN4202_c5_g1	0.685932	4.6551	2.04163	0.153045			-0.445212	4.6551	0.807183	0.368954			1.04531	4.6551	3.32886	0.0680741			1.43928	4.6551	13.6957	0.000214946			2.06387	4.6551	14.7286	0.000124148			0.573344	4.6551	1.18421	0.2765
TRINITY_DN8402_c0_g1	-0.691289	3.66356	3.8718	0.0491039			-0.701022	3.66353	2.2387	0.134595			-0.481974	3.66353	0.848242	0.35705			-0.643722	3.66356	3.15367	0.0757561			-0.439265	3.66353	0.806699	0.369098			-0.658313	3.66353	1.64263	0.199965
TRINITY_DN12845_c0_g1	0.847748	8.90109	2.85553	0.0910604			0.867538	8.90109	2.32999	0.126903			0.590841	8.90109	0.806608	0.369125			1.35898	8.90109	9.48836	0.0020678			1.16623	8.90109	3.66456	0.0555814			1.44292	8.90109	5.6373	0.0175823
TRINITY_DN6398_c0_g2	-0.825161	3.78114	1.47537	0.2245			-0.679762	3.78119	0.806087	0.36928			-1.18258	3.78119	1.97205	0.16023			1.9361	3.78113	11.2894	0.000779499			1.7258	3.78119	4.55499	0.032823			2.22861	3.78119	7.81122	0.00519228
TRINITY_DN56714_c0_g1	-0.675121	0.350098	2.89933	0.0886165			-0.447711	0.350263	0.805252	0.369528			-1.01815	0.350263	3.58466	0.0583153			0.783308	0.350069	4.11053	0.0426171			0.520269	0.350263	0.990023	0.319737			1.09071	0.350263	4.61939	0.0316125
TRINITY_DN7710_c0_g3	0.634497	1.55765	2.13677	0.143805			0.469298	1.55764	0.833999	0.361119			0.520545	1.55764	0.805207	0.369541			1.12982	1.55765	8.86707	0.0029036			1.08683	1.55764	4.02465	0.0448399			1.03558	1.55764	3.61388	0.0572994
TRINITY_DN15679_c1_g1	0.516133	0.907235	1.71369	0.190507			0.583277	0.907167	1.2278	0.267834			0.582108	0.907167	0.900834	0.342558			-0.453345	0.907247	1.25521	0.262559			-0.529522	0.907167	0.898191	0.343267			-0.528353	0.907167	0.80501	0.3696
TRINITY_DN4191_c0_g1	-0.473682	3.06761	2.60721	0.106379			-0.428936	3.06763	1.16231	0.280986			-0.42128	3.06763	0.884922	0.346857			-0.439779	3.0676	2.13931	0.143566			-0.381616	3.06763	0.830864	0.362023			-0.389272	3.06763	0.804493	0.369753
TRINITY_DN26092_c0_g1	0.457331	3.6744	2.60335	0.106638			0.410196	3.67441	1.15727	0.282033			0.410406	3.67441	0.87953	0.34833			0.421517	3.6744	2.16244	0.14142			0.369375	3.67441	0.840526	0.359246			0.369166	3.67441	0.802499	0.370347
TRINITY_DN16021_c1_g1	-1.33217	1.24045	3.47733	0.0622152			-0.726803	1.2404	0.887485	0.34616			-3.0822	1.2404	11.2247	0.000807165			-1.49148	1.24046	4.21232	0.0401314			-3.11621	1.2404	12.2587	0.000463103			-0.760813	1.2404	0.802292	0.370409
TRINITY_DN184042_c0_g1	1.11117	3.72023	1.57648	0.209269			0.855407	3.72021	0.802057	0.370479			4.74017	3.72021	12.3834	0.000433157			-1.2882	3.72023	2.0343	0.153785			-0.932698	3.72021	0.837003	0.360255			-4.81746	3.72021	12.9818	0.000314536
TRINITY_DN23630_c0_g1	-0.380416	1.11285	0.869331	0.35114			-1.04114	1.11287	4.92019	0.0265446			1.01186	1.11287	3.50648	0.0611291			-0.583674	1.11285	2.08994	0.148272			0.437777	1.11287	0.800279	0.37101			-1.61522	1.11287	9.23393	0.00237571
TRINITY_DN2330_c4_g1	-0.458588	0.473183	1.43535	0.230893			-0.589891	0.473224	1.30408	0.253469			-0.501476	0.473224	0.800152	0.371048			0.552467	0.473176	2.12705	0.144719			0.675557	0.473224	1.5563	0.212208			0.587141	0.473224	1.22219	0.268932
TRINITY_DN14245_c0_g1	-0.52788	0.414823	1.59723	0.206297			-0.567969	0.414706	0.980553	0.322062			-0.629823	0.414706	1.01441	0.313848			0.495682	0.414844	1.39788	0.237079			0.535236	0.414706	0.799747	0.371169			0.59709	0.414706	1.00743	0.315519
TRINITY_DN34848_c0_g1	0.802782	0.98797	3.39107	0.0655502			0.856336	0.987843	2.20757	0.137334			0.60839	0.987843	0.85962	0.353845			0.722797	0.987992	2.65905	0.102962			0.539117	0.987843	0.79955	0.371228			0.787063	0.987843	1.62382	0.20256
TRINITY_DN32235_c0_g1	0.498875	1.10816	1.33679	0.247601			-0.473578	1.10807	0.799339	0.371291			1.4653	1.10807	5.64894	0.0174659			0.485939	1.10817	1.25342	0.2629			1.23087	1.10807	4.87223	0.0272922			-0.708002	1.10807	1.47336	0.224817
TRINITY_DN27447_c3_g1	-1.73807	1.50773	3.2457	0.0716112			-1.87017	1.50806	2.64127	0.10412			1.15962	1.50806	0.79863	0.371503			-2.96969	1.50767	9.83673	0.00171061			-1.27207	1.50806	1.1765	0.27807			-4.30185	1.50806	8.49865	0.00355411
TRINITY_DN34948_c1_g1	-0.358263	4.67652	2.81158	0.0935861			-0.331892	4.67652	1.41922	0.233532			-0.280725	4.67652	0.79786	0.371734			-0.411322	4.67652	3.79206	0.0514963			-0.344398	4.67652	1.38233	0.239704			-0.395566	4.67652	1.68253	0.194589
TRINITY_DN7757_c1_g2	-0.441603	3.26435	2.60578	0.106474			-0.290112	3.26433	0.797617	0.371807			-0.509995	3.26433	1.92506	0.1653			-0.682093	3.26435	7.29858	0.00690091			-0.754853	3.26433	4.79435	0.0285532			-0.53497	3.26433	2.24015	0.134468
TRINITY_DN8029_c0_g1	0.43015	4.42433	3.16656	0.0751606			0.407637	4.42433	1.58485	0.208063			0.370003	4.42433	0.99225	0.319193			0.370847	4.42433	2.25495	0.133188			0.305534	4.42433	0.797524	0.371835			0.343168	4.42433	0.960437	0.327077
TRINITY_DN7990_c0_g1	-0.358019	3.8587	2.79748	0.0944124			-0.256993	3.8587	0.84183	0.358874			-0.408538	3.8587	1.66986	0.196277			-0.383246	3.8587	3.19525	0.0738523			-0.424132	3.8587	2.05903	0.151307			-0.272587	3.8587	0.797185	0.371936
TRINITY_DN454_c1_g2	0.666899	9.2256	3.29306	0.0695731			0.648168	9.2256	1.76387	0.184143			0.561898	9.2256	0.989771	0.319798			0.570981	9.2256	2.32449	0.127352			0.461794	9.2256	0.795846	0.372338			0.548065	9.2256	1.08316	0.297992
TRINITY_DN30877_c0_g1	0.555359	0.619955	2.67929	0.101661			0.436001	0.620041	0.909913	0.340138			0.542781	0.620041	1.11925	0.290081			0.563337	0.61994	2.73038	0.0984556			0.543346	0.620041	1.30775	0.252803			0.436566	0.620041	0.795651	0.372397
TRINITY_DN16502_c3_g1	1.71073	1.95803	7.18153	0.00736577			1.92908	1.95783	5.45909	0.0194668			1.5626	1.95783	2.56067	0.109552			-0.908393	1.95807	1.62955	0.201766			-1.18766	1.95783	1.86158	0.172443			-0.821172	1.95783	0.795447	0.372458
TRINITY_DN5066_c0_g2	0.578074	5.67223	3.01737	0.082377			0.580461	5.67223	1.84818	0.173995			0.438816	5.67223	0.795433	0.372462			0.632459	5.67223	3.74907	0.052837			0.510961	5.67223	1.27369	0.259076			0.652605	5.67223	2.01552	0.155698
TRINITY_DN5031_c0_g2	0.625246	1.61454	2.39008	0.122107			0.47543	1.6146	0.79521	0.372529			0.599345	1.6146	0.966566	0.325538			0.721341	1.61452	3.3068	0.0689937			0.702476	1.6146	1.56164	0.211425			0.578561	1.6146	1.02294	0.311823
TRINITY_DN15310_c0_g1	0.93833	0.371508	4.09582	0.0429892			0.514814	0.371436	0.795064	0.372573			1.03303	0.371436	2.52831	0.11182			1.10308	0.37152	6.19121	0.0128386			1.19736	0.371436	3.98231	0.0459804			0.679144	0.371436	1.22389	0.268598
TRINITY_DN14525_c0_g1	0.682627	3.14312	6.79535	0.00913957			0.897757	3.14306	8.0567	0.00453356			0.46853	3.14306	1.63809	0.200588			-0.493971	3.14313	2.95154	0.0857959			-0.74169	3.14306	4.87555	0.0272398			-0.312463	3.14306	0.794783	0.372658
TRINITY_DN41027_c0_g1	-0.553855	1.34627	2.39061	0.122066			-0.819909	1.34619	2.95661	0.0855273			-0.475452	1.34619	0.840578	0.359231			0.494599	1.34629	1.86273	0.17231			0.784544	1.34619	2.4971	0.114056			0.440087	1.34619	0.793698	0.372984
TRINITY_DN17302_c0_g1	-1.27439	2.55492	7.54824	0.00600689			-1.39058	2.55492	4.79478	0.028546			-1.32804	2.55492	3.69262	0.0546538			0.469151	2.55492	0.79317	0.373143			0.675946	2.55492	1.07868	0.298993			0.613401	2.55492	0.880374	0.348099
TRINITY_DN11156_c2_g1	0.487983	0.578771	2.86615	0.0904611			0.485299	0.578745	1.5578	0.211987			0.383224	0.578745	0.793108	0.373162			0.477395	0.578776	2.68655	0.101199			0.376185	0.578745	0.87583	0.349346			0.478259	0.578745	1.33834	0.247328
TRINITY_DN768_c0_g1	0.324249	3.89896	1.72722	0.188766			0.313198	3.89895	0.931517	0.334469			0.4681	3.89895	1.56323	0.211194			-0.322186	3.89896	1.66446	0.197002			-0.305587	3.89895	0.792707	0.373283			-0.46049	3.89895	1.63638	0.200824
TRINITY_DN75898_c0_g1	0.295002	4.26562	1.76176	0.184405			0.354035	4.2656	1.43256	0.231347			0.302454	4.2656	0.792648	0.373301			-0.278467	4.26562	1.52205	0.217309			-0.34263	4.2656	1.19826	0.27367			-0.291048	4.2656	0.797172	0.37194
TRINITY_DN18043_c0_g2	0.738769	2.98961	1.25632	0.262349			0.767182	2.98954	0.792573	0.373323			1.10882	2.98954	1.18994	0.275342			-0.895369	2.98962	1.80578	0.179015			-0.893951	2.98954	0.945	0.330995			-1.23559	2.98954	1.5595	0.211739
TRINITY_DN34784_c0_g1	1.15364	1.80842	2.99944	0.0832933			1.308	1.8084	2.22074	0.136168			1.1578	1.8084	1.2573	0.262163			-0.839392	1.80843	1.44788	0.228868			-1.03092	1.8084	1.21955	0.269448			-0.880713	1.8084	0.792503	0.373344
TRINITY_DN74742_c1_g1	-0.596117	0.931754	1.98633	0.158726			0.521787	0.931809	1.42768	0.232143			-1.63485	0.931809	11.5848	0.000664916			0.781875	0.931745	3.69873	0.0544538			-0.407886	0.931809	0.792502	0.373345			1.74875	0.931809	14.8449	0.000116725
TRINITY_DN5484_c0_g2	-0.48068	3.90083	3.3199	0.0684461			-0.409779	3.90084	1.34036	0.246971			-0.475159	3.90084	1.42329	0.232862			-0.427775	3.90083	2.47171	0.115912			-0.408997	3.90084	1.20749	0.27183			-0.343617	3.90084	0.792268	0.373415
TRINITY_DN12412_c0_g2	-0.814991	1.31908	6.19812	0.0127886			-0.695366	1.31913	2.56066	0.109553			-0.855799	1.31913	3.06647	0.0799227			-0.572801	1.31908	2.53841	0.111107			-0.577133	1.31913	1.56041	0.211605			-0.4167	1.31913	0.791941	0.373514
TRINITY_DN1083_c0_g2	0.744176	2.36872	3.45489	0.0630648			0.639844	2.36861	1.64333	0.19987			1.26198	2.36861	4.51424	0.0336137			-0.565083	2.36874	1.80158	0.179522			-0.470915	2.36861	0.79119	0.373741			-1.09305	2.36861	3.65656	0.0558488
TRINITY_DN30776_c1_g1	0.768443	0.382941	2.39101	0.122034			0.679124	0.382732	1.1908	0.275168			0.620754	0.382732	0.790974	0.373806			1.11062	0.382978	5.75891	0.0164052			1.00796	0.382732	2.41136	0.120458			1.06633	0.382732	2.61058	0.106153
TRINITY_DN4944_c5_g1	-0.766785	2.09866	3.38641	0.0657358			-0.716105	2.09857	1.59873	0.206083			-0.670605	2.09857	1.12242	0.289399			-0.641589	2.09868	2.18359	0.139489			-0.52781	2.09857	0.790526	0.373941			-0.573311	2.09857	0.861699	0.353264
TRINITY_DN51422_c1_g2	-0.467649	5.44318	1.16069	0.281322			-0.525255	5.44318	0.825594	0.36355			-0.575632	5.44318	0.790373	0.373987			0.61066	5.44318	2.06526	0.150689			0.650467	5.44318	1.15152	0.283231			0.700844	5.44318	1.30565	0.253184
TRINITY_DN16219_c1_g1	-0.481435	3.9234	2.51289	0.112919			-0.418814	3.9234	1.19059	0.27521			-0.384392	3.9234	0.789449	0.374267			-0.667973	3.9234	5.27061	0.0216884			-0.597705	3.9234	2.18615	0.139257			-0.632127	3.9234	2.22824	0.135508
TRINITY_DN8283_c0_g1	-0.597998	4.25885	3.05569	0.080455			-0.71245	4.25886	2.37507	0.123286			-0.610635	4.25886	1.40698	0.235558			0.392721	4.25885	1.20898	0.271533			0.53695	4.25886	1.23941	0.265585			0.435135	4.25886	0.789389	0.374285
TRINITY_DN26017_c0_g1	0.841695	0.774277	2.54592	0.110579			0.686865	0.774375	0.949224	0.329917			0.794433	0.774375	0.956469	0.328078			0.835691	0.774259	2.51569	0.112718			0.780057	0.774375	1.09738	0.294841			0.672488	0.774375	0.789033	0.374393
TRINITY_DN318_c1_g2	-0.528503	5.22051	2.54716	0.110493			-0.469475	5.22051	1.20578	0.272169			-0.426501	5.22051	0.787811	0.374763			-0.671311	5.22052	4.29851	0.0381458			-0.590307	5.22051	1.72901	0.188537			-0.63328	5.22051	1.80362	0.179275
TRINITY_DN2744_c1_g1	0.47718	5.00476	1.59125	0.207147			0.612886	5.00476	1.7179	0.189963			0.479632	5.00476	0.787338	0.374906			-0.74622	5.00476	4.19849	0.0404599			-0.867872	5.00476	3.02753	0.0818623			-0.734618	5.00476	1.95982	0.161532
TRINITY_DN86061_c0_g1	0.263541	5.34838	1.43435	0.231056			0.314565	5.34838	1.18886	0.275559			0.293995	5.34838	0.786836	0.375059			-0.313902	5.34838	2.05877	0.151332			-0.361565	5.34838	1.40124	0.236515			-0.340995	5.34838	1.14623	0.28434
TRINITY_DN9442_c0_g1	1.15759	1.53207	7.63216	0.00573367			0.454364	1.53199	0.888118	0.345988			1.43741	1.53199	6.62534	0.0100538			1.22086	1.53209	8.99155	0.00271231			1.44188	1.53199	8.03039	0.00459989			0.458833	1.53199	0.786079	0.375288
TRINITY_DN2871_c0_g1	0.757667	4.97539	3.18079	0.0745085			0.692033	4.97539	1.61969	0.203135			1.17737	4.97539	3.36218	0.0667096			-0.562289	4.97539	1.59234	0.206992			-0.511329	4.97539	0.785363	0.375506			-0.996662	4.97539	2.60816	0.106315
TRINITY_DN12429_c3_g1	3.0849	3.20945	7.74881	0.00537479			3.72943	3.20922	10.8441	0.000991127			-1.07054	3.20922	0.785233	0.375546			-4.347	3.20949	15.051	0.000104647	0.0479158		-5.94591	3.20922	18.5587	1.64748e-05	0.0394736		-1.14594	3.20922	0.905544	0.341299
TRINITY_DN9849_c0_g1	0.580396	2.22656	0.784869	0.375656			-0.683303	2.22677	0.863225	0.352838			0.74961	2.22677	0.818481	0.365625			1.88853	2.22652	12.1423	0.000492898			2.58349	2.22677	10.3114	0.00132207			1.15058	2.22677	2.25564	0.133128
TRINITY_DN287411_c0_g1	0.438732	0.434587	1.23357	0.266713			0.472281	0.434743	0.807594	0.368833			0.571329	0.434743	0.867238	0.351721			-0.466826	0.43456	1.36556	0.242577			-0.494137	0.434743	0.784033	0.37591			-0.593185	0.434743	1.01192	0.314444
TRINITY_DN22649_c0_g1	-0.853902	0.761146	1.39356	0.237805			-1.06134	0.761532	1.47651	0.224322			0.916849	0.761532	0.828119	0.362817			-1.81419	0.761077	6.98412	0.00822359			-0.806123	0.761532	0.783796	0.375983			-2.78432	0.761532	6.91253	0.00855936
TRINITY_DN10806_c0_g1	-0.619229	2.59382	3.62966	0.0567584			-0.472988	2.59377	1.22511	0.268361			-0.703731	2.59377	2.14732	0.142819			-0.580644	2.59382	3.00625	0.082944			-0.64306	2.59377	2.03285	0.153932			-0.412317	2.59377	0.783726	0.376004
TRINITY_DN28857_c0_g2	0.818674	2.52973	3.83303	0.050252			0.466251	2.5297	0.783206	0.376163			0.910337	2.5297	2.22161	0.136091			0.928052	2.52973	5.24417	0.0220205			1.01063	2.5297	3.26428	0.0708043			0.566542	2.5297	0.998502	0.317673
TRINITY_DN223336_c0_g1	-0.964052	0.550301	3.85178	0.0496932			-0.626636	0.550117	1.04697	0.306207			-1.38803	0.550117	3.97402	0.0462072			-0.973963	0.550334	3.76002	0.0524919			-1.3514	0.550117	4.16068	0.0413728			-0.590007	0.550117	0.782838	0.376275
TRINITY_DN4274_c1_g3	0.67427	0.750917	2.85107	0.0913129			0.567705	0.750886	1.11375	0.291267			0.637381	0.750886	1.09581	0.295187			0.629695	0.750922	2.42969	0.119056			0.580429	0.750886	1.07177	0.300545			0.510753	0.750886	0.782504	0.376376
TRINITY_DN113530_c0_g1	1.07675	0.227428	2.47705	0.115519			0.841178	0.226965	1.14191	0.285249			2.84582	0.226965	7.70784	0.00549815			-0.999842	0.22751	2.01086	0.156177			-0.737858	0.226965	0.78067	0.376936			-2.7425	0.226965	7.50072	0.00616744
TRINITY_DN4890_c0_g1	0.770117	1.49585	2.1754	0.140233			0.962533	1.49565	2.08988	0.148277			0.685105	1.49565	0.780268	0.377059			-0.902767	1.49588	2.94702	0.0860359			-1.10331	1.49565	2.40698	0.120795			-0.825877	1.49565	1.2052	0.272285
TRINITY_DN99489_c0_g1	0.456716	2.40322	0.780158	0.377093			-0.718416	2.40329	1.82647	0.176545			0.727813	2.40329	1.49211	0.22189			1.54524	2.40321	14.6343	0.000130515	0.049983		2.25827	2.40329	15.5192	8.16696e-05			0.812037	2.40329	2.15296	0.142295
TRINITY_DN25809_c1_g2	0.416239	1.46565	1.1839	0.276563			0.440419	1.46561	0.779579	0.37727			0.598334	1.46561	1.06126	0.302928			-0.550938	1.46565	2.09263	0.148011			-0.553251	1.46561	1.08936	0.296613			-0.711166	1.46561	1.61018	0.204466
TRINITY_DN3854_c0_g1	-1.51208	2.87757	15.0226	0.000106233	0.0192713		-1.59358	2.87758	9.88224	0.00166881			-1.0779	2.87758	3.82781	0.0504089			-0.981516	2.87757	4.30684	0.0379593			-0.456886	2.87758	0.779316	0.37735			-0.972562	2.87758	3.17891	0.0745946
TRINITY_DN101165_c0_g1	-0.745904	1.8428	3.70884	0.054125			-0.755414	1.84273	2.13995	0.143506			-0.510187	1.84273	0.779155	0.3774			-0.710721	1.84281	3.17348	0.0748429			-0.483731	1.84273	0.796174	0.37224			-0.728959	1.84273	1.66407	0.197054
TRINITY_DN128956_c0_g1	-0.56597	1.35325	1.83833	0.175146			-0.459796	1.35333	0.778449	0.377616			-0.828906	1.35333	2.09541	0.147742			0.844249	1.35324	4.62391	0.0315293			0.702508	1.35333	1.65535	0.198233			1.07162	1.35333	3.91683	0.0478049
TRINITY_DN1081_c0_g1	-1.63891	4.37447	5.90871	0.0150662			-1.70298	4.37445	3.77234	0.0521066			-0.835265	4.37445	0.778393	0.377633			-1.64766	4.37447	5.56736	0.0182983			-0.89366	4.37445	1.00886	0.315176			-1.76138	4.37445	3.23137	0.0722401
TRINITY_DN6955_c0_g1	0.706045	0.682514	1.15026	0.283494			-0.727211	0.682199	0.77797	0.377763			2.31877	0.682199	5.4243	0.0198584			0.592847	0.68257	0.800515	0.370939			1.6491	0.682199	3.56128	0.0591423			-1.39688	0.682199	2.23802	0.134653
TRINITY_DN81668_c0_g2	-0.54302	0.922041	2.28696	0.130465			-0.427142	0.922069	0.790378	0.373986			-0.563274	0.922069	1.08016	0.298662			-0.581365	0.922037	2.55625	0.109859			-0.596253	0.922069	1.36067	0.243421			-0.460122	0.922069	0.777818	0.377809
TRINITY_DN73910_c0_g2	0.622393	1.29476	4.67048	0.0306854			0.589813	1.29477	2.2767	0.131331			0.559557	1.29477	1.59519	0.206586			0.445804	1.29476	2.09426	0.147854			0.359504	1.29477	0.77717	0.378008			0.38976	1.29477	0.856151	0.354818
TRINITY_DN62958_c0_g1	0.789644	2.0823	8.73214	0.00312649			0.773632	2.08229	4.65092	0.0310369			0.714133	2.08229	3.02694	0.0818922			0.445578	2.0823	2.09867	0.147427			0.330389	2.08229	0.776788	0.378125			0.389889	2.08229	1.00991	0.314924
TRINITY_DN32450_c0_g1	-0.589313	2.35562	2.73638	0.0980865			-0.514259	2.35565	1.19102	0.275123			-0.790987	2.35565	2.28209	0.130876			0.519151	2.35562	2.05628	0.15158			0.434583	2.35565	0.775842	0.378416			0.711311	2.35565	2.05631	0.151577
TRINITY_DN46151_c0_g1	-0.863294	0.210078	4.17232	0.0410894			-0.853583	0.210224	2.29236	0.130012			-0.650669	0.210224	1.05047	0.305399			-0.749421	0.210053	2.88751	0.0892689			-0.53002	0.210224	0.77424	0.378908			-0.732935	0.210224	1.44733	0.228957
TRINITY_DN7057_c0_g1	1.02549	3.30185	5.608	0.0178786			0.456655	3.30187	0.774224	0.378914			1.2241	3.30187	4.03046	0.0446858			1.13173	3.30185	7.38869	0.00656352			1.3015	3.30187	5.48597	0.0191697			0.534052	3.30187	0.912553	0.339438
TRINITY_DN10869_c0_g1	0.368233	5.51678	2.91534	0.087741			0.27863	5.51679	0.956615	0.328041			0.378212	5.51679	1.33686	0.247588			0.369057	5.51678	2.93033	0.0869299			0.371017	5.51679	1.51734	0.218022			0.271435	5.51679	0.774	0.378983
TRINITY_DN715_c0_g1	-0.339482	2.02192	1.18789	0.275756			-0.345201	2.02191	0.773736	0.379064			-0.486041	2.02191	1.2592	0.261802			0.602715	2.02192	4.30928	0.037905			0.576691	2.02191	1.96612	0.16086			0.717531	2.02191	3.04817	0.0808281
TRINITY_DN17020_c0_g2	0.658021	1.35922	2.24685	0.133887			0.559306	1.3594	0.919589	0.337583			0.587843	1.3594	0.773448	0.379152			0.726903	1.35919	2.80726	0.0938386			0.665387	1.3594	1.16958	0.279488			0.636849	1.3594	1.03316	0.309418
TRINITY_DN157827_c0_g1	-1.11144	2.07136	2.21672	0.136523			-0.808654	2.07151	0.77318	0.379235			-1.43876	2.07151	1.93373	0.16435			-1.78667	2.07133	5.95497	0.0146759			-2.07737	2.07151	4.33123	0.0374191			-1.44727	2.07151	1.92387	0.165431
TRINITY_DN1244_c0_g1	-0.515175	3.03167	2.9001	0.0885743			-0.490343	3.03162	1.48863	0.222429			-0.397557	3.03162	0.772673	0.379391			-0.539646	3.03168	3.11609	0.0775226			-0.430892	3.03162	1.03931	0.307981			-0.523678	3.03162	1.41568	0.234115
TRINITY_DN119505_c0_g1	1.2074	3.2571	2.61263	0.106016			1.22628	3.25707	1.93291	0.16444			0.900589	3.25707	0.772482	0.37945			1.91285	3.25711	7.90028	0.00494271			1.67947	3.25707	3.1024	0.0781771			2.00516	3.25707	4.53218	0.0332631
TRINITY_DN2506_c0_g1	0.533083	4.28513	3.19733	0.0737587			0.558144	4.28513	2.07202	0.150022			0.391357	4.28513	0.771858	0.379643			0.533889	4.28513	3.21507	0.0729629			0.405351	4.28513	0.976587	0.323043			0.572138	4.28513	1.87522	0.170879
TRINITY_DN16693_c0_g1	-0.33628	1.88598	1.5799	0.208776			-0.365251	1.88606	0.994857	0.318558			-0.399478	1.88606	0.967358	0.32534			0.307194	1.88596	1.27808	0.258256			0.337644	1.88606	0.771796	0.379662			0.371871	1.88606	0.926396	0.335801
TRINITY_DN34599_c0_g1	0.678908	1.37051	2.6393	0.104249			0.650685	1.37058	1.36868	0.24204			0.557902	1.37058	0.771678	0.379699			0.680718	1.3705	2.65096	0.103487			0.567001	1.37058	0.940129	0.332245			0.659784	1.37058	1.22212	0.268944
TRINITY_DN9486_c0_g1	-1.41124	1.55472	3.95297	0.0467888			-1.04731	1.55466	1.33083	0.248658			-1.9543	1.55466	3.65681	0.0558404			-1.28909	1.55473	3.05367	0.0805548			-1.77897	1.55466	3.34432	0.0674372			-0.871981	1.55466	0.771149	0.379862
TRINITY_DN61958_c0_g1	-0.639903	0.778324	2.49829	0.11397			-1.07517	0.778273	4.14211	0.041829			-0.496246	0.778273	0.770352	0.380108			0.623397	0.778333	2.35466	0.124909			1.08443	0.778273	3.89074	0.048553			0.505511	0.778273	0.885625	0.346666
TRINITY_DN14084_c0_g1	0.52099	3.33181	1.19057	0.275215			0.588314	3.33183	0.868254	0.351439			0.64277	3.33183	0.768675	0.380627			-0.631216	3.33181	1.73053	0.188343			-0.686751	3.33183	1.04594	0.306445			-0.741206	3.33183	1.0932	0.295763
TRINITY_DN43630_c0_g1	-0.831199	2.03424	8.49132	0.00356845			-0.825734	2.03429	4.54068	0.0330985			-0.940698	2.03429	4.88729	0.0270551			0.320694	2.03423	0.912835	0.339363			0.355088	2.03429	0.768637	0.380639			0.470052	2.03429	1.36132	0.243309
TRINITY_DN3204_c0_g2	-0.792002	0.195416	2.76737	0.0962039			-0.741494	0.195833	1.34274	0.246552			-0.631376	0.195833	0.768506	0.38068			-0.783493	0.195342	2.59614	0.107124			-0.627158	0.195833	0.8537	0.355508			-0.737277	0.195833	1.11443	0.29112
TRINITY_DN30839_c0_g1	0.715239	2.87466	7.17166	0.00740642			0.756678	2.87462	4.53569	0.033195			0.768537	2.87462	3.44645	0.0633878			-0.271681	2.87466	0.767274	0.381062			-0.362867	2.87462	0.934423	0.333716			-0.374727	2.87462	0.901014	0.34251
TRINITY_DN51313_c0_g1	-0.822013	0.25234	1.67417	0.195701			-2.06965	0.25258	6.61087	0.0101358			1.13408	0.25258	1.6297	0.201745			-0.574566	0.252298	0.767006	0.381145			1.283	0.25258	2.46703	0.116257			-1.92073	0.25258	4.68291	0.0304641
TRINITY_DN20196_c0_g1	0.97834	1.17208	4.70147	0.0301368			0.71868	1.17202	1.48271	0.223351			1.02418	1.17202	2.23685	0.134756			0.86446	1.17209	3.50852	0.061054			0.862958	1.17202	1.91897	0.16597			0.557459	1.17202	0.766996	0.381148
TRINITY_DN256275_c0_g1	0.297713	0.87788	1.17271	0.278845			0.347618	0.87774	0.927718	0.335457			0.365078	0.87774	0.766476	0.38131			-0.390128	0.877904	2.02238	0.154996			-0.429916	0.87774	1.26886	0.259981			-0.447376	0.87774	1.24356	0.264787
TRINITY_DN36869_c0_g1	-1.60102	2.26559	4.91632	0.0266041			-2.86369	2.26567	9.5209	0.00203144			0.855393	2.26567	0.764856	0.381813			-1.26453	2.26558	2.74631	0.0974794			1.2093	2.26567	1.7928	0.180585			-2.50979	2.26567	6.0304	0.0140615
TRINITY_DN7978_c1_g1	0.414673	1.68743	1.01127	0.314598			-0.451857	1.68743	0.764516	0.381919			1.24984	1.68743	4.36498	0.0366849			0.455426	1.68743	1.22193	0.268983			1.1367	1.68743	4.369	0.0365985			-0.564993	1.68743	0.994305	0.318692
TRINITY_DN29771_c0_g1	0.758113	2.52363	6.14017	0.0132144			0.79326	2.52367	3.86596	0.0492751			0.611755	2.52367	1.74615	0.186362			0.527223	2.52362	2.54296	0.110787			0.370677	2.52367	0.764287	0.38199			0.552182	2.52367	1.61307	0.20406
TRINITY_DN94132_c0_g1	-0.444101	2.32787	3.20232	0.073534			-0.415228	2.32792	1.52362	0.217072			-0.383588	2.32792	1.02512	0.311308			-0.379244	2.32787	2.16559	0.141131			-0.31032	2.32792	0.764105	0.382047			-0.34196	2.32792	0.876967	0.349034
TRINITY_DN2705_c0_g1	-0.338156	5.17441	2.03782	0.15343			-0.275226	5.1744	0.763341	0.382285			-0.325137	5.1744	0.836022	0.360537			-0.393842	5.17441	2.80412	0.0940226			-0.38287	5.1744	1.3344	0.248024			-0.332958	5.1744	0.932857	0.334122
TRINITY_DN69373_c0_g1	-0.928617	2.44946	2.16899	0.140819			-0.680631	2.44945	0.762908	0.38242			-1.08299	2.44945	1.52969	0.21616			-1.50041	2.44946	6.05827	0.0138413			-1.64976	2.44945	3.88992	0.0485767			-1.2474	2.44945	2.01783	0.155462
TRINITY_DN166408_c0_g1	-0.457054	1.80522	2.75931	0.0966902			-0.426885	1.8053	1.37558	0.240855			-0.359378	1.8053	0.762656	0.382498			-0.491259	1.8052	3.13925	0.0764291			-0.402644	1.8053	1.08997	0.296478			-0.470152	1.8053	1.4044	0.235989
TRINITY_DN6847_c0_g2	-0.436203	2.10651	1.62177	0.202845			-0.535813	2.10655	1.3185	0.250861			-0.460246	2.10655	0.792707	0.373283			0.397367	2.1065	1.31956	0.250672			0.505025	2.10655	1.07066	0.300797			0.429459	2.10655	0.762207	0.382639
TRINITY_DN3951_c3_g1	-0.818449	2.00633	4.91756	0.026585			-0.689293	2.0063	1.94489	0.163138			-0.860677	2.0063	2.43089	0.118966			-0.631155	2.00634	2.56322	0.109375			-0.639242	2.0063	1.51325	0.218644			-0.467858	2.0063	0.761916	0.38273
TRINITY_DN23938_c0_g1	-0.453324	0.789884	0.761862	0.382747			-1.27845	0.789915	4.45948	0.0347081			1.38688	0.789915	3.93812	0.0472036			-0.680961	0.789878	1.73044	0.188355			0.609897	0.789915	0.952467	0.329092			-2.05544	0.789915	8.71581	0.00315461
TRINITY_DN40817_c0_g1	0.677723	0.275894	1.49022	0.222183			0.617662	0.275635	0.761655	0.382811			1.24836	0.275635	2.16439	0.14124			-0.792824	0.27594	2.0022	0.157072			-0.694248	0.275635	0.851769	0.356052			-1.32494	0.275635	2.58117	0.108142
TRINITY_DN31762_c1_g1	1.00777	0.746534	4.75733	0.0291737			1.04872	0.746703	2.91939	0.0875208			0.817966	0.746703	1.35985	0.243563			0.754553	0.746504	2.42783	0.119198			0.55826	0.746703	0.761139	0.382972			0.789017	0.746703	1.43627	0.230744
TRINITY_DN97911_c1_g1	-0.382156	0.732925	2.10036	0.147265			-0.468965	0.732996	1.67184	0.196013			-0.397543	0.732996	1.04338	0.307036			0.294585	0.732912	1.20208	0.272906			0.396146	0.732996	1.09933	0.294412			0.324724	0.732996	0.760763	0.38309
TRINITY_DN24777_c0_g1	-2.10166	0.907543	35.6948	2.30784e-09	5.06194e-06		-2.59486	0.907648	30.1743	3.94907e-08	0.000173235		-1.35001	0.907648	7.63468	0.00572566			-0.763532	0.907524	1.95577	0.161967			0.427996	0.907648	0.760751	0.383094			-0.816854	0.907648	3.10563	0.0780222
TRINITY_DN7764_c1_g1	0.652404	1.87533	3.17766	0.0746515			0.692363	1.87533	2.19586	0.138382			0.463345	1.87533	0.76051	0.383169			0.73355	1.87533	4.19245	0.0406043			0.568815	1.87533	1.34353	0.246412			0.797833	1.87533	2.54727	0.110485
TRINITY_DN4499_c1_g3	0.846611	2.96905	7.57533	0.00591725			0.616764	2.96906	2.44717	0.117737			0.925294	2.96906	4.08513	0.043262			0.664608	2.96904	4.06629	0.0437471			0.680434	2.96906	2.66664	0.102472			0.371904	2.96906	0.76032	0.383228
TRINITY_DN24677_c0_g1	0.462012	4.7385	6.41216	0.0113341			0.550668	4.73849	5.43413	0.019747			0.416339	4.73849	2.33681	0.126348			-0.244797	4.7385	1.41594	0.234073			-0.361121	4.73849	2.08427	0.148824			-0.226793	4.73849	0.759632	0.383444
TRINITY_DN26656_c1_g1	-0.822604	0.424632	6.23287	0.01254			-0.780244	0.424872	3.0634	0.0800739			-0.73788	0.424872	2.17605	0.140173			-0.539306	0.42459	2.20359	0.13769			-0.416442	0.424872	0.759405	0.383515			-0.458807	0.424872	0.935238	0.333506
TRINITY_DN22414_c2_g2	0.386519	0.96346	0.78616	0.375264			-0.672409	0.96355	1.66964	0.196306			1.53872	0.96355	6.50298	0.0107694			0.38181	0.963444	0.75876	0.383717			1.27124	0.96355	5.45744	0.0194852			-0.939889	0.96355	2.66273	0.102724
TRINITY_DN9211_c0_g1	0.495002	3.87207	5.71404	0.0168297			0.557741	3.87206	4.13394	0.0420313			0.491446	3.87206	2.40632	0.120846			-0.236778	3.87207	1.03381	0.309265			-0.329873	3.87206	1.29216	0.255649			-0.263579	3.87206	0.758168	0.383903
TRINITY_DN173475_c1_g1	0.622878	3.05671	3.07966	0.0792772			0.648662	3.05673	1.99395	0.157928			0.459127	3.05673	0.758108	0.383921			0.653433	3.05671	3.45023	0.063243			0.507627	3.05673	1.09321	0.29576			0.697162	3.05673	1.99436	0.157886
TRINITY_DN21949_c0_g1	1.04675	3.7038	2.76997	0.0960478			1.08094	3.70381	1.99186	0.158147			0.772762	3.70381	0.75806	0.383936			1.46435	3.7038	6.2143	0.0126722			1.24624	3.70381	2.31229	0.128355			1.55441	3.70381	3.61792	0.0571602
TRINITY_DN23546_c1_g1	-0.497387	0.730002	2.6133	0.105971			-0.472646	0.730088	1.28325	0.257295			-0.635915	0.730088	1.95023	0.162562			0.408557	0.729987	1.65606	0.198137			0.381836	0.730088	0.757849	0.384002			0.545105	0.730088	1.59827	0.206149
TRINITY_DN24434_c0_g1	0.43492	2.67177	0.770746	0.379986			-0.558841	2.6718	0.964572	0.326038			0.778781	2.6718	1.45384	0.227913			1.23891	2.67177	8.50443	0.00354284			1.86071	2.6718	9.31643	0.00227107			0.523087	2.6718	0.757211	0.384203
TRINITY_DN45377_c0_g1	0.601316	0.772766	2.22262	0.136002			0.390655	0.772931	0.757069	0.384247			0.49369	0.772931	1.02413	0.311542			1.21945	0.772737	13.9197	0.000190785			1.20208	0.772931	6.72784	0.00949195			1.09904	0.772931	5.54233	0.0185618
TRINITY_DN64182_c0_g3	1.18448	5.98106	10.8546	0.000985486			1.17821	5.98106	6.16123	0.0130581			1.07121	5.98106	3.71001	0.054087			0.604954	5.98106	2.06829	0.15039			0.436371	5.98106	0.756767	0.384342			0.543374	5.98106	1.13125	0.287509
TRINITY_DN11599_c0_g3	0.765189	2.39286	3.79016	0.0515548			0.713933	2.39286	1.8241	0.176826			0.691271	2.39286	1.28381	0.257192			0.582006	2.39285	2.03151	0.154067			0.485378	2.39286	0.756643	0.384381			0.508039	2.39286	0.793959	0.372906
TRINITY_DN5010_c0_g1	-0.653293	1.80863	2.07798	0.149437			-0.555934	1.80864	0.848419	0.357			-0.58899	1.80864	0.756585	0.384399			-0.782119	1.80862	2.97508	0.0845559			-0.729153	1.80864	1.31604	0.251304			-0.696097	1.80864	1.09809	0.294685
TRINITY_DN1235_c0_g2	0.623522	3.96207	4.28791	0.0383843			0.63202	3.96206	2.50156	0.113734			0.751569	3.96206	2.60936	0.106234			-0.326775	3.96208	0.990817	0.319543			-0.368133	3.96206	0.756512	0.384422			-0.487682	3.96206	1.20358	0.272607
TRINITY_DN3697_c0_g3	1.19198	0.626453	5.4646	0.0194055			0.501042	0.626648	0.756452	0.384441			1.31325	0.626648	4.02362	0.0448672			1.54199	0.626418	11.2975	0.000776099			1.70814	0.626648	7.938	0.00484073			0.895923	0.626648	2.15611	0.142004
TRINITY_DN2226_c0_g1	-0.406878	2.82016	2.45402	0.117224			-0.361814	2.82015	1.1344	0.286838			-0.333387	2.82015	0.756083	0.384557			-0.491502	2.82016	3.67884	0.0551073			-0.431279	2.82015	1.44911	0.228672			-0.459706	2.82015	1.52901	0.21626
TRINITY_DN71905_c0_g5	-1.98496	0.211958	15.3184	9.08288e-05	0.0174434		-1.04366	0.212408	2.85865	0.0908839			-3.08887	0.212408	19.2246	1.16208e-05	0.0127598		0.552314	0.211878	0.755904	0.384613			-0.860709	0.212408	1.65948	0.197674			1.1845	0.212408	3.6363	0.0565323
TRINITY_DN37553_c0_g1	0.633146	2.77149	2.95924	0.085388			0.39329	2.77148	0.755903	0.384614			0.638312	2.77148	1.50759	0.219507			0.86986	2.7715	6.49639	0.0108094			0.903629	2.77148	3.54546	0.0597087			0.658607	2.77148	1.84416	0.174464
TRINITY_DN26174_c0_g1	1.51664	4.60579	27.7184	1.40324e-07	0.000161219		1.51704	4.60579	16.0301	6.2342e-05	0.0245614		1.41702	4.60579	10.0543	0.00151993			0.542923	4.60579	1.64606	0.199496			0.345412	4.60579	0.755716	0.384673			0.445423	4.60579	1.19465	0.274394
TRINITY_DN40271_c0_g1	-1.51319	0.594544	3.58837	0.0581853			-3.52353	0.594064	11.0459	0.000888826			0.931806	0.594064	0.755138	0.384854			-0.888309	0.594629	1.115	0.290999			2.21598	0.594064	4.58162	0.0323167			-2.23935	0.594064	4.15111	0.0416072
TRINITY_DN653_c1_g2	-0.361504	3.08568	1.17369	0.278644			-0.384484	3.08569	0.754646	0.385009			-0.469463	3.08569	0.900661	0.342605			0.484728	3.08568	2.21782	0.136425			0.491038	3.08569	1.11941	0.290046			0.576018	3.08569	1.50384	0.220081
TRINITY_DN558_c0_g3	0.699127	5.08353	12.8918	0.000330027	0.037648		0.619075	5.08352	5.8458	0.0156143			0.709178	5.08352	5.71821	0.0167899			0.380005	5.08353	2.56767	0.109068			0.331553	5.08352	1.5015	0.220441			0.24145	5.08352	0.75439	0.38509
TRINITY_DN15043_c0_g1	0.657458	0.258685	2.52152	0.112302			0.578708	0.258799	1.05623	0.304076			0.597317	0.258799	0.891253	0.345138			0.611305	0.258664	2.13009	0.144433			0.542752	0.258799	0.864886	0.352375			0.524144	0.258799	0.75409	0.385184
TRINITY_DN103559_c0_g2	-2.43274	0.480395	7.84996	0.00508219			-0.90132	0.480978	0.753187	0.385469			-4.65252	0.480978	12.99	0.000313165			0.815773	0.480292	0.764272	0.381995			-2.12703	0.480978	3.39154	0.0655317			1.62417	0.480978	2.27886	0.131148
TRINITY_DN89913_c0_g1	-2.40277	2.06892	9.74889	0.00179431			-2.56159	2.06899	6.72761	0.00949315			-0.995999	2.06899	0.93588	0.33334			-2.23013	2.06891	7.38025	0.0065944			-0.841081	2.06899	0.753089	0.3855			-2.40667	2.06899	4.80817	0.0283251
TRINITY_DN13928_c0_g1	0.402011	4.59935	2.37966	0.122924			0.351756	4.59935	1.12892	0.288006			0.32913	4.59935	0.752961	0.38554			0.530572	4.59935	4.59497	0.0320659			0.477532	4.59935	1.85896	0.172744			0.500158	4.59935	1.96688	0.16078
TRINITY_DN109654_c0_g1	2.18856	0.808821	12.0044	0.000530753	0.04973		2.66928	0.808421	13.4664	0.00024288			1.24314	0.808421	2.15359	0.142237			-1.62683	0.808891	5.20638	0.0225042			-2.12852	0.808421	7.64144	0.00570422			-0.702378	0.808421	0.752546	0.385671
TRINITY_DN4056_c0_g2	-0.674441	9.0136	7.07011	0.00783806			-0.651819	9.0136	3.59334	0.0580115			-0.603472	9.0136	2.46683	0.116273			-0.418488	9.0136	2.16428	0.141251			-0.310831	9.0136	0.752267	0.38576			-0.359178	9.0136	0.922448	0.336833
TRINITY_DN47406_c0_g1	0.924176	1.90665	5.01532	0.025124			0.944246	1.90662	2.97149	0.0847438			0.771713	1.90662	1.49582	0.221316			0.664568	1.90666	2.32304	0.12747			0.499234	1.90662	0.752133	0.385802			0.671767	1.90662	1.30074	0.254078
TRINITY_DN90484_c0_g1	0.525238	3.02894	3.11249	0.0776941			0.546943	3.02894	2.01141	0.15612			0.382052	3.02894	0.752121	0.385805			0.556727	3.02894	3.56023	0.0591794			0.429394	3.02894	1.11589	0.290805			0.594285	3.02894	2.05459	0.151748
TRINITY_DN59026_c0_g1	-0.387587	0.510017	1.37454	0.241034			-0.371892	0.510088	0.751949	0.38586			-0.559882	0.510088	1.46823	0.225625			0.597411	0.510005	3.55799	0.0592596			0.55034	0.510088	1.49699	0.221135			0.73833	0.510088	2.8457	0.0916186
TRINITY_DN21860_c0_g1	-1.1372	5.27212	8.69584	0.00318937			-1.40636	5.27213	7.49597	0.00618371			-1.06015	5.27213	3.58444	0.058323			0.419848	5.27212	0.88057	0.348046			0.807962	5.27213	2.35916	0.12455			0.461758	5.27213	0.751468	0.386012
TRINITY_DN10075_c0_g1	0.572518	6.75991	2.48419	0.114995			0.514643	6.75991	1.33368	0.248152			0.445208	6.75991	0.750748	0.386239			0.82462	6.75991	6.02056	0.0141401			0.735772	6.75991	2.40989	0.120571			0.805207	6.75991	2.82928	0.0925597
TRINITY_DN17857_c1_g1	0.846549	0.279463	4.06501	0.0437803			0.977354	0.279348	3.13673	0.076547			0.821929	0.279348	1.60944	0.20457			-0.525572	0.279483	1.35156	0.245005			-0.694269	0.279348	1.41735	0.23384			-0.538844	0.279348	0.750718	0.386249
TRINITY_DN96834_c1_g1	-1.07307	1.35139	8.02964	0.0046018			-1.00957	1.3514	3.80689	0.0510421			-1.01861	1.3514	3.14729	0.0760534			-0.608199	1.35139	1.9846	0.158907			-0.489157	1.3514	0.812874	0.367272			-0.480109	1.3514	0.750637	0.386275
TRINITY_DN2214_c0_g3	-0.52342	1.5517	4.26026	0.0390139			-0.534453	1.55173	2.52259	0.112226			-0.373173	1.55173	0.968865	0.324963			-0.460265	1.55169	3.00485	0.0830157			-0.309469	1.55173	0.750629	0.386277			-0.470749	1.55173	1.67426	0.195689
TRINITY_DN15038_c0_g1	-1.13397	1.63873	15.011	0.000106886	0.0193171		-1.0784	1.6388	7.58522	0.00588487			-1.30262	1.6388	9.45995	0.00210006			0.363005	1.63872	0.911874	0.339618			0.354158	1.6388	0.750397	0.386351			0.578384	1.6388	2.11136	0.14621
TRINITY_DN17379_c0_g1	-0.288931	3.73291	1.48811	0.222509			-0.347507	3.73292	1.17365	0.278653			-0.311564	3.73292	0.75004	0.386463			0.276702	3.73291	1.35075	0.245146			0.33853	3.73292	1.01198	0.31443			0.302586	3.73292	0.779299	0.377356
TRINITY_DN81816_c1_g1	-1.55204	0.314683	20.2749	6.70739e-06	0.00296372		-1.34356	0.314647	8.92717	0.00280959			-1.71552	0.314647	11.5721	0.0006695			-0.678316	0.31469	2.14554	0.142984			-0.770928	0.314647	2.42138	0.11969			-0.398972	0.314647	0.749918	0.386502
TRINITY_DN12440_c0_g1	0.62406	1.66873	3.06679	0.0799069			0.670146	1.66865	1.95508	0.162041			0.698483	1.66865	1.56961	0.210263			-0.362786	1.66874	0.912264	0.339514			-0.438839	1.66865	0.749733	0.386561			-0.467175	1.66865	0.764976	0.381776
TRINITY_DN34027_c0_g1	0.444089	4.01053	2.29829	0.129517			0.397877	4.01054	1.0277	0.310699			0.390208	4.01054	0.749604	0.386602			0.44437	4.01053	2.29871	0.129481			0.391234	4.01054	0.888728	0.345822			0.398903	4.01054	0.884736	0.346908
TRINITY_DN276479_c0_g1	0.774822	0.833878	2.88379	0.089475			0.830404	0.834009	2.25378	0.133289			0.535382	0.834009	0.748771	0.386866			1.08599	0.833855	6.61463	0.0101144			0.888979	0.834009	2.39014	0.122103			1.184	0.834009	4.07752	0.0434575
TRINITY_DN6643_c0_g1	2.65541	1.28294	16.3682	5.21521e-05	0.0118657		3.97163	1.28268	25.785	3.8164e-07	0.000876935		0.722169	1.28268	0.748735	0.386877			-1.12403	1.28299	1.97045	0.1604			-1.91904	1.28268	6.09877	0.0135276			1.33042	1.28268	2.85303	0.0912021
TRINITY_DN1869_c0_g1	-0.631432	3.71514	3.02485	0.0819981			-0.367117	3.71511	0.748313	0.387011			-0.909897	3.71511	3.61379	0.0573025			-0.887	3.71515	6.63074	0.0100234			-1.13339	3.71511	6.28495	0.0121768			-0.590605	3.71511	1.59343	0.206837
TRINITY_DN22894_c0_g3	-0.551855	3.323	2.0196	0.15528			-0.452925	3.32299	0.818534	0.365609			-0.487054	3.32299	0.747576	0.387245			-0.790011	3.323	4.39951	0.0359493			-0.749848	3.32299	2.0185	0.155392			-0.715719	3.32299	1.67051	0.19619
TRINITY_DN64355_c1_g2	-0.805545	3.60661	3.21807	0.0728292			-0.751748	3.60667	1.50753	0.219516			-0.705645	3.60667	1.06844	0.301299			-0.671639	3.6066	2.06361	0.150853			-0.552083	3.60667	0.746762	0.387503			-0.598186	3.60667	0.798457	0.371555
TRINITY_DN59411_c0_g2	-2.00756	1.63659	10.5699	0.00114945			-2.0386	1.63638	6.0087	0.0142355			-1.53031	1.63638	2.93753	0.0865428			-1.31704	1.63662	3.54237	0.0598201			-0.724048	1.63638	0.746499	0.387587			-1.23234	1.63638	1.9183	0.166044
TRINITY_DN48950_c0_g1	-0.346719	3.46074	1.09776	0.294759			-0.361012	3.46078	0.746478	0.387594			-0.488426	3.46078	1.09105	0.296238			0.618241	3.46073	4.00387	0.0453958			0.600335	3.46078	1.86933	0.171552			0.727749	3.46078	2.70192	0.100227
TRINITY_DN59365_c0_g1	0.847528	0.246458	1.18915	0.275501			-0.846505	0.246542	0.746188	0.387686			2.88524	0.246542	5.66852	0.0172721			0.688247	0.246443	0.778611	0.377566			1.88709	0.246542	3.28837	0.0697724			-1.84465	0.246542	2.65482	0.103236
TRINITY_DN11084_c0_g1	-0.698367	3.11984	6.14161	0.0132037			-0.779757	3.11981	4.69377	0.0302722			-0.36605	3.11981	0.82784	0.362898			-0.641202	3.11984	4.73678	0.0295243			-0.32494	3.11981	0.745981	0.387752			-0.738646	3.11981	3.514	0.0608525
TRINITY_DN7944_c0_g2	0.564637	5.17042	5.1534	0.0232009			0.541523	5.17042	2.63791	0.104341			0.505765	5.17042	1.72997	0.188414			0.384542	5.17042	2.08409	0.148841			0.304316	5.17042	0.744356	0.388269			0.340074	5.17042	0.887088	0.346268
TRINITY_DN34139_c0_g1	-0.88769	0.660288	3.83359	0.0502353			-0.759098	0.660443	1.5575	0.212032			-0.901378	0.660443	1.73174	0.188189			-0.728474	0.660261	2.35288	0.125052			-0.712677	0.660443	1.21974	0.269411			-0.570397	0.660443	0.744354	0.38827
TRINITY_DN31679_c0_g1	-0.433765	2.61411	1.92814	0.164962			-0.342313	2.61415	0.744295	0.388288			-0.655078	2.61415	2.20168	0.137861			0.566414	2.6141	3.52205	0.0605576			0.449061	2.61415	1.16161	0.281132			0.761826	2.61415	3.32244	0.0683404
TRINITY_DN96767_c0_g1	-0.753464	0.669757	2.44235	0.118099			-0.490028	0.669682	0.743595	0.388512			-1.00762	0.669682	2.36659	0.123958			-1.15588	0.669771	6.42664	0.0112421			-1.38943	0.669682	5.00404	0.0252883			-0.871837	0.669682	1.91069	0.166887
TRINITY_DN2786_c0_g1	1.38339	1.44433	7.49721	0.00617945			0.925606	1.44453	2.09797	0.147495			1.51201	1.44453	4.04005	0.0444324			1.1527	1.4443	4.83176	0.0279401			1.17953	1.44453	3.04271	0.0811002			0.593127	1.44453	0.743209	0.388635
TRINITY_DN170320_c0_g1	-0.962545	0.571623	2.70455	0.100062			-0.902724	0.572021	1.29421	0.255274			-0.798346	0.572021	0.808344	0.36861			-0.891959	0.571553	2.19103	0.138817			-0.720977	0.572021	0.743189	0.388641			-0.825355	0.572021	0.903301	0.341898
TRINITY_DN58895_c0_g2	-0.793794	0.248165	2.62134	0.105435			-0.547993	0.247976	0.742797	0.388766			-1.01102	0.247976	1.96088	0.161419			-0.879616	0.248199	3.16428	0.0752657			-1.07107	0.247976	2.44835	0.117648			-0.60804	0.247976	0.768001	0.380836
TRINITY_DN49158_c0_g1	0.604778	0.45009	1.97052	0.160393			0.632708	0.449736	1.21494	0.270355			0.755377	0.449736	1.26491	0.260723			-0.485741	0.450153	1.18932	0.275467			-0.524757	0.449736	0.742554	0.388844			-0.647425	0.449736	1.00797	0.315389
TRINITY_DN24899_c0_g1	-0.35644	3.26123	2.28275	0.13082			-0.293055	3.26124	0.904321	0.341626			-0.516386	3.26124	2.25772	0.13295			0.352127	3.26123	2.22052	0.136187			0.278472	3.26124	0.742527	0.388853			0.501803	3.26124	2.35644	0.124767
TRINITY_DN38553_c0_g1	-1.41348	1.55013	12.6345	0.000378691	0.04088		-1.41785	1.55006	7.00078	0.0081474			-1.19108	1.55006	4.09316	0.043057			-0.795342	1.55014	2.7644	0.0963826			-0.47993	1.55006	0.742427	0.388885			-0.706701	1.55006	1.53284	0.215686
TRINITY_DN228530_c0_g1	-0.733598	0.341042	0.741793	0.389087			-2.09982	0.340669	3.54189	0.0598374			2.1161	0.340669	2.7266	0.098689			-0.772219	0.341108	0.794155	0.372847			1.30356	0.340669	1.34503	0.246149			-2.91237	0.340669	4.98621	0.0255502
TRINITY_DN5914_c0_g1	0.719371	5.54369	2.9035	0.0883874			0.443055	5.54369	0.740662	0.389449			0.714527	5.54369	1.43037	0.231704			1.01883	5.54369	6.85999	0.0088147			1.05382	5.54369	3.66879	0.0554404			0.78235	5.54369	2.00189	0.157103
TRINITY_DN9044_c0_g2	0.392543	2.92627	2.24494	0.134052			0.468219	2.92625	1.80324	0.179321			0.389969	2.92625	0.941828	0.331808			-0.32206	2.92628	1.41679	0.233933			-0.4098	2.92625	1.23114	0.267184			-0.33155	2.92625	0.740438	0.389521
TRINITY_DN13636_c0_g1	0.65371	7.20507	2.67357	0.102027			0.631707	7.20507	1.78871	0.181083			0.469004	7.20507	0.740395	0.389534			1.00179	7.20507	7.71863	0.00546538			0.86795	7.20507	2.9717	0.0847325			1.03065	7.20507	4.14522	0.0417523
TRINITY_DN4420_c0_g1	0.518547	7.08795	1.18277	0.276793			0.52175	7.08795	0.740223	0.38959			0.869109	7.08795	1.50599	0.219752			-0.780687	7.08795	2.76264	0.0964889			-0.736034	7.08795	1.30123	0.25399			-1.08339	7.08795	2.46213	0.116621
TRINITY_DN28482_c0_g1	-1.51524	0.719811	6.96014	0.00833453			-1.59449	0.719447	4.45922	0.0347133			-0.887378	0.719447	1.15441	0.282628			-1.30892	0.719875	4.59997	0.0319726			-0.669693	0.719447	0.739914	0.389688			-1.37681	0.719447	2.77512	0.0957394
TRINITY_DN83624_c1_g1	-0.550595	2.06245	2.07263	0.149963			-0.441265	2.06235	0.739195	0.389919			-0.560342	2.06235	0.942451	0.331648			-0.607589	2.06247	2.48189	0.115164			-0.613383	2.06235	1.28293	0.257356			-0.494306	2.06235	0.775447	0.378537
TRINITY_DN879_c0_g3	-0.384989	1.58337	0.867267	0.351713			-0.454468	1.58345	0.738434	0.390163			-0.517692	1.58345	0.783998	0.375921			0.77678	1.58335	4.06668	0.043737			0.802901	1.58345	2.09678	0.147609			0.866124	1.58345	2.4444	0.117945
TRINITY_DN2169_c0_g2	-0.595478	3.70237	3.18493	0.07432			-1.16858	3.70237	8.37455	0.00380512			0.387183	3.70237	0.738046	0.390288			-0.445871	3.70237	1.62133	0.202906			0.468117	3.70237	1.26625	0.260471			-1.08764	3.70237	5.98997	0.0143875
TRINITY_DN119129_c0_g1	1.2194	0.225818	6.31472	0.0119739			1.49028	0.225864	6.03024	0.0140628			0.940182	0.225864	1.71446	0.190408			-0.832002	0.22581	2.4449	0.117908			-1.14292	0.225864	3.17572	0.0747404			-0.592828	0.225864	0.737145	0.390577
TRINITY_DN267_c0_g2	-1.80606	2.6933	3.56862	0.0588813			-1.58575	2.69319	1.51172	0.218877			-1.88339	2.69319	1.77226	0.183103			-1.47895	2.69332	2.20144	0.137882			-1.50686	2.69319	1.27438	0.258946			-1.20922	2.69319	0.736829	0.390678
TRINITY_DN147046_c0_g2	0.277376	4.86532	0.903894	0.34174			0.314265	4.86532	0.736521	0.390777			0.413064	4.86532	0.957478	0.327823			-0.535232	4.86533	3.72765	0.0535186			-0.538558	4.86532	1.92222	0.165612			-0.637356	4.86532	2.43035	0.119006
TRINITY_DN10949_c0_g2	0.39523	4.53356	3.63605	0.056541			0.367078	4.53356	1.72093	0.189573			0.357497	4.53356	1.24242	0.265005			0.303717	4.53356	1.98503	0.158861			0.253518	4.53356	0.736215	0.390876			0.263099	4.53356	0.753713	0.385303
TRINITY_DN60624_c0_g1	0.36151	1.28633	1.38363	0.239484			0.419316	1.28635	1.04034	0.307742			0.407666	1.28635	0.735873	0.390986			-0.365976	1.28633	1.37263	0.24136			-0.425286	1.28635	0.955199	0.328399			-0.413637	1.28635	0.820149	0.365137
TRINITY_DN28317_c0_g1	0.554671	5.08554	2.37455	0.123327			0.449076	5.08554	0.874184	0.3498			0.533462	5.08554	0.925041	0.336155			0.556638	5.08554	2.40009	0.121329			0.529469	5.08554	1.08105	0.298463			0.445084	5.08554	0.735616	0.391069
TRINITY_DN6974_c0_g4	-1.07343	3.28145	2.32286	0.127485			-0.658355	3.28146	0.735317	0.391165			-1.51648	3.28146	3.14512	0.0761542			2.09619	3.28145	12.2105	0.000475222			1.65226	3.28146	4.08208	0.0433403			2.51038	3.28146	9.5812	0.0019658
TRINITY_DN19836_c1_g1	-0.905137	4.0891	4.77147	0.0289351			-0.718269	4.08909	1.73215	0.188137			-1.04116	4.08909	2.92057	0.0874571			-0.735766	4.0891	2.82313	0.0929149			-0.833211	4.08909	2.11984	0.145402			-0.510321	4.08909	0.735316	0.391165
TRINITY_DN102983_c0_g1	0.771273	2.01001	2.44781	0.117689			2.20493	2.00997	19.2539	1.14439e-05	0.0100403		-0.525612	2.00997	0.902622	0.34208			0.43891	2.01001	0.735315	0.391166			-0.640946	2.00997	1.53002	0.216109			2.0896	2.00997	15.7021	7.41422e-05
TRINITY_DN52486_c1_g1	-0.425698	0.353827	0.863246	0.352832			-0.51136	0.354029	0.734843	0.391318			-0.568411	0.354029	0.776878	0.378098			0.834705	0.353792	3.78526	0.0517059			0.873544	0.354029	1.96561	0.160914			0.930595	0.354029	2.31156	0.128415
TRINITY_DN5461_c0_g1	0.451599	2.69192	1.1379	0.286097			0.452152	2.69184	0.734327	0.391484			0.795636	2.69184	1.66576	0.196827			-0.770306	2.69193	3.52529	0.0604392			-0.714367	2.69184	1.61882	0.203257			-1.05785	2.69184	3.09979	0.0783024
TRINITY_DN143276_c0_g1	1.54224	1.27322	5.52406	0.0187567			1.96871	1.27291	6.12929	0.013296			0.786348	1.27291	0.733637	0.391707			-1.48537	1.27328	4.72327	0.0297572			-1.96856	1.27291	5.29111	0.0214345			-0.786194	1.27291	0.78431	0.375826
TRINITY_DN17097_c0_g1	0.447956	4.65109	3.37502	0.0661917			0.482506	4.6511	2.55802	0.109736			0.295713	4.6511	0.732794	0.391979			0.5323	4.65109	5.16792	0.0230078			0.40323	4.6511	1.59805	0.20618			0.590022	4.6511	3.3023	0.0691829
TRINITY_DN95499_c1_g1	-0.760212	0.390884	2.70491	0.10004			-0.693301	0.391169	1.3426	0.246576			-0.580965	0.391169	0.732548	0.392059			-0.9281	0.390833	4.09297	0.0430619			-0.779967	0.391169	1.48931	0.222324			-0.892303	0.391169	1.83188	0.175905
TRINITY_DN7754_c0_g1	-0.650507	2.53527	1.56506	0.210926			-1.39704	2.5352	4.4873	0.0341475			0.84768	2.5352	1.30947	0.252491			-0.659599	2.53528	1.55554	0.21232			0.577319	2.5352	0.732222	0.392164			-1.66741	2.5352	5.05625	0.0245373
TRINITY_DN96962_c0_g1	0.714546	5.332	2.51646	0.112664			0.455517	5.332	0.731729	0.392323			0.656016	5.332	1.13173	0.287407			1.16946	5.332	8.564	0.00342875			1.1799	5.332	4.27817	0.0386049			0.979403	5.332	2.94712	0.0860307
TRINITY_DN2836_c0_g1	0.257998	7.68719	1.07818	0.299105			0.282571	7.68719	0.730978	0.392566			0.332047	7.68719	0.764175	0.382025			-0.311839	7.68719	1.58353	0.208253			-0.328895	7.68719	0.8843	0.347027			-0.378371	7.68719	1.07318	0.300228
TRINITY_DN14232_c0_g4	-0.376156	0.284054	0.795931	0.372313			-1.04512	0.284272	5.01589	0.0251157			1.13185	0.284272	4.29614	0.0381989			-0.637248	0.284015	2.37918	0.122962			0.417746	0.284272	0.730874	0.3926			-1.75922	0.284272	10.8219	0.00100305
TRINITY_DN14798_c0_g1	-0.42191	3.18552	2.46634	0.116309			-0.29399	3.18549	0.730168	0.392829			-0.483539	3.18549	1.54663	0.213633			-0.530421	3.18553	4.06265	0.0438416			-0.587414	3.18549	2.60297	0.106664			-0.397864	3.18549	1.11648	0.290678
TRINITY_DN76664_c1_g1	-1.89761	0.425461	8.10118	0.00442365			-1.99389	0.424855	5.1955	0.0226455			-1.0677	0.424855	1.28106	0.257703			-1.6192	0.425569	5.14215	0.0233517			-0.762017	0.424855	0.730006	0.392881			-1.68821	0.424855	3.12074	0.0773016
TRINITY_DN2479_c1_g1	2.9404	2.74533	14.3665	0.000150452	0.0234949		1.87198	2.74515	4.22314	0.0398762			3.18701	2.74515	7.60609	0.00581714			2.19458	2.74536	7.2246	0.0071911			2.14022	2.74515	4.71473	0.0299053			0.825193	2.74515	0.729244	0.393128
TRINITY_DN5375_c0_g1	0.205613	6.23243	0.728996	0.393209			-0.430744	6.23243	2.73335	0.0982728			0.827941	6.23243	7.61725	0.00578127			0.324297	6.23243	1.92493	0.165314			0.878291	6.23243	10.2345	0.00137838			-0.380395	6.23243	1.7841	0.181647
TRINITY_DN9301_c0_g2	-0.849906	1.32045	2.74306	0.0976774			-0.550106	1.3204	0.728738	0.393293			-1.20666	1.3204	2.72815	0.0985933			-1.02308	1.32045	3.98323	0.0459554			-1.33802	1.3204	3.72334	0.0536568			-0.681467	1.3204	0.92473	0.336236
TRINITY_DN1415_c0_g1	-1.00095	2.13365	6.18414	0.01289			-1.03392	2.13358	3.71691	0.053864			-0.705698	2.13358	1.40637	0.235659			-0.792854	2.13366	3.36223	0.0667077			-0.476407	2.13358	0.727772	0.393606			-0.80463	2.13358	1.89491	0.16865
TRINITY_DN7841_c0_g2	0.653979	3.84484	2.49043	0.11454			0.61497	3.84486	1.28817	0.256386			0.533265	3.84486	0.727599	0.393663			0.726145	3.84484	3.17797	0.0746373			0.621758	3.84486	1.1704	0.279319			0.703464	3.84486	1.4571	0.227392
TRINITY_DN2835_c0_g1	-0.368296	4.30728	2.41433	0.12023			-0.338429	4.30727	1.13518	0.286674			-0.305549	4.30727	0.72742	0.393721			-0.3865	4.30728	2.63034	0.10484			-0.327652	4.30727	0.962927	0.32645			-0.360532	4.30727	1.07764	0.299227
TRINITY_DN11979_c0_g3	0.945838	3.94133	3.16664	0.0751567			1.23424	3.94129	3.72884	0.0534806			0.631043	3.94129	0.727163	0.393804			-1.19263	3.94134	5.14458	0.023319			-1.51046	3.94129	4.80197	0.0284272			-0.907264	3.94129	1.58525	0.208006
TRINITY_DN32272_c1_g2	3.13565	0.766913	14.0314	0.000179786	0.0261308		1.57	0.766754	2.84784	0.0914968			3.46533	0.766754	8.74057	0.00311206			2.70016	0.766941	10.1692	0.00142803			2.74494	0.766754	7.39486	0.00654105			0.849613	0.766754	0.726929	0.393881
TRINITY_DN53212_c0_g1	1.18167	2.39061	4.35768	0.0368425			1.38201	2.3904	3.49598	0.0615181			1.0538	2.3904	1.4835	0.223228			-0.789545	2.39065	1.70934	0.191071			-1.0322	2.3904	1.72604	0.188918			-0.703996	2.3904	0.726811	0.393919
TRINITY_DN22437_c0_g1	0.86049	3.50413	2.34586	0.125616			0.761289	3.50413	1.17014	0.279372			0.69422	3.50413	0.725844	0.394234			1.21216	3.50413	5.25427	0.0218929			1.0967	3.50413	2.1278	0.144648			1.16377	3.50413	2.39015	0.122102
TRINITY_DN16324_c0_g2	1.14553	2.36699	3.91298	0.0479145			1.67688	2.36699	6.49634	0.0108097			0.636034	2.36699	0.725598	0.394314			1.40573	2.36699	6.58317	0.0102947			0.950714	2.36699	1.90606	0.167401			1.99156	2.36699	8.16284	0.00427574
TRINITY_DN196858_c0_g1	-4.11446	1.11935	13.6178	0.000224052	0.0298657		-4.21573	1.11883	8.172	0.00425419			-2.45667	1.11883	2.79714	0.0944327			-3.0417	1.11944	6.16936	0.0129982			-1.16894	1.11883	0.725547	0.39433			-2.928	1.11883	3.56692	0.0589414
TRINITY_DN2853_c0_g1	-0.258046	5.1454	0.949093	0.32995			-0.655652	5.1454	3.81311	0.0508529			0.376962	5.1454	0.983598	0.321312			-0.228935	5.1454	0.725523	0.394338			0.321341	5.1454	0.843	0.35854			-0.711274	5.1454	3.70347	0.0542993
TRINITY_DN1121_c1_g1	-0.520376	1.56898	1.59321	0.206868			-1.22537	1.56897	5.45714	0.0194885			0.581958	1.56897	0.989541	0.319855			-0.362635	1.56898	0.725105	0.394474			0.664104	1.56897	1.50523	0.219868			-1.14322	1.56897	3.9588	0.046627
TRINITY_DN260_c5_g1	0.817833	0.824635	4.80184	0.0284293			0.62418	0.824406	2.11378	0.145978			1.59412	0.824406	9.17916	0.00244787			-0.559172	0.824676	1.90802	0.167183			-0.384799	0.824406	0.724672	0.394616			-1.35474	0.824406	7.07808	0.00780324
TRINITY_DN17842_c0_g1	-0.862743	1.66888	2.89938	0.0886135			-0.800804	1.66887	1.37857	0.240346			-1.07699	1.66887	2.04266	0.152942			0.668624	1.66888	1.6563	0.198103			0.60499	1.66887	0.723678	0.39494			0.881178	1.66887	1.53497	0.215369
TRINITY_DN64491_c0_g1	-0.70427	0.977968	2.40836	0.120689			-1.68795	0.977761	9.36836	0.00220763			0.714829	0.977761	1.38847	0.238663			-0.405187	0.978005	0.722182	0.395429			1.02176	0.977761	3.25151	0.0713579			-1.38102	0.977761	5.35159	0.0207034
TRINITY_DN137228_c0_g1	-1.01047	0.337535	3.82857	0.0503859			-0.770323	0.337405	1.28142	0.257635			-1.20093	0.337405	2.48023	0.115285			-0.900034	0.337558	2.80744	0.0938279			-1.0568	0.337405	2.12493	0.14492			-0.626193	0.337405	0.721999	0.395489
TRINITY_DN10975_c1_g1	-0.616042	4.64565	1.23378	0.266673			0.483225	4.64565	0.721776	0.395562			-1.40039	4.64565	4.69958	0.03017			1.53135	4.64565	10.8352	0.000995904			0.514781	4.64565	0.729114	0.393171			2.39839	4.64565	15.3654	8.85943e-05
TRINITY_DN37456_c0_g1	-0.619807	3.47662	5.46366	0.019416			-0.502545	3.47663	2.05044	0.152162			-0.681057	3.47663	2.99015	0.0837725			-0.471432	3.47662	2.74298	0.0976823			-0.502498	3.47663	1.85286	0.173451			-0.323985	3.47663	0.721757	0.395568
TRINITY_DN102781_c0_g2	0.267728	7.03673	2.37573	0.123234			0.306131	7.03673	1.73981	0.187163			0.280971	7.03673	1.1121	0.291625			-0.193538	7.03674	1.15311	0.282899			-0.241803	7.03673	0.970112	0.324652			-0.216643	7.03673	0.721249	0.395735
TRINITY_DN21860_c0_g2	-1.79939	2.82742	10.2996	0.00133061			-2.44576	2.8274	9.62585	0.00191858			-0.874056	2.8274	1.13006	0.287762			-0.699542	2.82743	1.13282	0.287174			0.656602	2.8274	0.720874	0.395857			-0.915103	2.8274	1.25438	0.262718
TRINITY_DN123842_c0_g1	-0.815232	2.69912	2.76003	0.0966462			-0.761191	2.69923	1.38347	0.23951			-0.613624	2.69923	0.720729	0.395905			-0.938425	2.69909	3.62882	0.0567869			-0.762336	2.69923	1.26447	0.260806			-0.909902	2.69923	1.61339	0.204016
TRINITY_DN14168_c1_g2	1.02738	5.15295	2.85698	0.0909779			1.16231	5.15295	2.68528	0.10128			0.696719	5.15295	0.720543	0.395966			1.55697	5.15295	7.92903	0.00486478			1.28573	5.15295	2.86144	0.0907261			1.75132	5.15295	5.35081	0.0207127
TRINITY_DN894_c0_g1	0.302885	8.98336	2.92298	0.0873263			0.341297	8.98336	2.08299	0.148949			0.317065	8.98336	1.36104	0.243357			-0.192684	8.98336	1.06504	0.302069			-0.244816	8.98336	0.957304	0.327867			-0.220585	8.98336	0.719605	0.396274
TRINITY_DN75_c0_g1	0.518679	5.68881	2.4727	0.115839			0.367567	5.68881	0.71931	0.39637			0.53527	5.68881	1.14457	0.284688			0.57212	5.68881	3.10697	0.0779577			0.585112	5.68881	1.62072	0.202992			0.417408	5.68881	0.794359	0.372785
TRINITY_DN20671_c1_g1	1.24427	0.194427	4.74305	0.0294168			1.62028	0.193817	6.96341	0.00831933			0.624292	0.193817	0.719034	0.396461			-1.62903	0.194536	8.61584	0.00333252			-2.0751	0.193817	9.51997	0.00203248			-1.07912	0.193817	2.28452	0.13067
TRINITY_DN18896_c0_g1	-0.395219	0.590391	1.41773	0.233778			-0.493846	0.590598	1.16724	0.279968			-0.422405	0.590598	0.718739	0.396558			0.386832	0.590354	1.34059	0.246929			0.489392	0.590598	1.04724	0.306144			0.417951	0.590598	0.776627	0.378175
TRINITY_DN4744_c0_g2	-0.733908	1.57619	2.21559	0.136623			-0.686027	1.57622	1.06251	0.302643			-0.934857	1.57622	1.61476	0.203824			0.64341	1.57618	1.66823	0.196496			0.58893	1.57622	0.718712	0.396567			0.837759	1.57622	1.44866	0.228744
TRINITY_DN76814_c0_g1	0.581061	2.27545	2.47565	0.115622			0.537895	2.27546	1.31634	0.251251			0.453797	2.27546	0.718662	0.396583			0.760192	2.27545	4.67579	0.0305906			0.662118	2.27546	1.79004	0.180922			0.746216	2.27546	2.20877	0.137228
TRINITY_DN3758_c0_g3	0.848766	2.03339	1.98201	0.159178			0.686574	2.03329	0.731437	0.392418			0.788538	2.03329	0.718552	0.396619			0.921559	2.03341	2.39542	0.121691			0.86671	2.03329	1.03184	0.309726			0.764746	2.03329	0.788479	0.37456
TRINITY_DN34527_c3_g1	-0.373881	2.234	1.94389	0.163247			-0.305122	2.23401	0.718018	0.396795			-0.362126	2.23401	0.791527	0.373639			-0.416047	2.234	2.38491	0.122512			-0.40463	2.23401	1.12679	0.288461			-0.347626	2.23401	0.785874	0.375351
TRINITY_DN905_c0_g3	-0.57818	0.948005	3.53804	0.0599761			-0.862899	0.948141	4.51806	0.0335389			-0.469256	0.948141	1.17598	0.278176			0.414105	0.947981	1.67732	0.19528			0.743884	0.948141	3.115	0.0775743			0.350241	0.948141	0.717459	0.396979
TRINITY_DN14432_c0_g2	0.731411	0.807291	2.66927	0.102303			-0.440767	0.807495	0.71703	0.39712			1.68758	0.807495	7.73243	0.00542377			0.795576	0.807255	3.22494	0.0725242			1.56048	0.807495	8.09169	0.00444686			-0.56787	0.807495	0.991253	0.319436
TRINITY_DN34886_c1_g1	2.06201	2.09732	12.4118	0.000426632	0.0439886		2.20497	2.09727	8.46039	0.00362965			1.76916	2.09727	3.93663	0.0472452			0.971108	2.09733	2.04325	0.152883			0.663585	2.09727	0.716824	0.397188			1.09939	2.09727	1.90043	0.168031
TRINITY_DN22478_c0_g2	0.255956	4.16511	0.748708	0.386886			0.32976	4.16508	0.84745	0.357275			0.349511	4.16508	0.716822	0.397188			-0.627691	4.16511	5.36666	0.0205253			-0.662081	4.16508	3.02409	0.0820362			-0.681832	4.16508	2.89367	0.0889282
TRINITY_DN10595_c0_g1	1.52185	3.29432	8.35428	0.00384779			1.56677	3.29428	5.14198	0.023354			1.32088	3.29428	2.65108	0.103479			0.8491	3.29433	2.14183	0.143331			0.614554	3.29428	0.715908	0.39749			0.860447	3.29428	1.3644	0.242776
TRINITY_DN70388_c0_g1	-5.69018	5.80854	15.3928	8.73208e-05	0.017073		-5.82498	5.80856	9.61608	0.00192881			-2.1457	5.80856	1.6238	0.202563			-5.02341	5.80853	10.1594	0.00143566			-1.33024	5.80856	0.71582	0.397518			-5.00952	5.80856	5.95718	0.0146574
TRINITY_DN327_c2_g1	0.628292	6.02649	4.0393	0.0444524			0.32219	6.0265	0.715775	0.397533			0.732452	6.0265	2.7468	0.0974492			0.751694	6.02649	6.41292	0.0113293			0.851488	6.0265	4.41439	0.035637			0.441227	6.0265	1.1514	0.283257
TRINITY_DN13656_c0_g1	-0.732938	4.84421	7.9061	0.00492685			-0.752385	4.84421	4.6742	0.030619			-0.56902	4.84421	2.15181	0.142402			-0.500326	4.84421	2.93578	0.086637			-0.306515	4.84421	0.715443	0.397643			-0.48988	4.84421	1.67403	0.195719
TRINITY_DN65094_c0_g1	0.234725	4.59878	0.892003	0.344935			0.268844	4.59877	0.71491	0.397819			0.329067	4.59877	0.810369	0.368011			-0.417313	4.59878	3.05824	0.0803288			-0.428666	4.59877	1.6204	0.203035			-0.488889	4.59877	1.92068	0.165781
TRINITY_DN27_c0_g3	-1.43036	1.17754	7.8912	0.00496758			-1.32831	1.17744	3.64733	0.0561592			-1.38979	1.17744	3.2886	0.0697625			-0.808387	1.17756	1.97356	0.16007			-0.689122	1.17744	0.907974	0.340653			-0.627644	1.17744	0.714418	0.397981
TRINITY_DN16878_c2_g1	0.493643	1.67281	2.80675	0.0938685			0.531935	1.67285	1.78801	0.181169			0.554772	1.67285	1.44892	0.228701			-0.293953	1.67281	0.880679	0.348016			-0.355409	1.67285	0.714304	0.398019			-0.378246	1.67285	0.733485	0.391756
TRINITY_DN51231_c0_g1	-0.910389	1.32199	6.08034	0.0136694			-1.69257	1.32213	15.8444	6.87695e-05	0.0262874		-0.569824	1.32213	1.67101	0.196124			0.584584	1.32197	2.11387	0.14597			1.47671	1.32213	11.2881	0.000780045			0.35396	1.32213	0.713844	0.398171
TRINITY_DN36060_c0_g1	0.704865	1.70656	1.88098	0.170223			-0.740555	1.7067	1.56055	0.211585			1.72798	1.7067	6.24794	0.0124338			0.953509	1.70653	3.72801	0.053507			1.92555	1.7067	9.30033	0.00229112			-0.542976	1.7067	0.713302	0.39835
TRINITY_DN62007_c0_g1	0.753358	1.40783	3.32387	0.068281			0.534846	1.40785	0.959047	0.327427			0.78996	1.40785	1.58401	0.208183			0.738129	1.40782	3.16648	0.0751645			0.751852	1.40785	1.7094	0.191063			0.496738	1.40785	0.71309	0.39842
TRINITY_DN97348_c2_g1	-0.778219	1.06074	7.4353	0.00639566			-0.676909	1.06064	3.12248	0.0772191			-0.806423	1.06064	3.5264	0.0603987			-0.488112	1.06075	2.29718	0.129609			-0.474335	1.06064	1.34458	0.246227			-0.344822	1.06064	0.712847	0.3985
TRINITY_DN3729_c0_g2	-1.93979	0.193932	17.3576	3.09651e-05	0.0085873		-2.76463	0.194073	18.2426	1.94477e-05	0.0140064		-1.0516	0.194073	2.56064	0.109554			-0.513313	0.193907	0.712061	0.39876			1.01085	0.194073	2.33072	0.126843			-0.702183	0.194073	1.2472	0.264087
TRINITY_DN16997_c0_g1	0.460985	4.38334	2.62803	0.104992			0.335228	4.38334	0.792336	0.373395			0.478901	4.38334	1.22104	0.269156			0.477902	4.38334	2.85488	0.091097			0.487263	4.38334	1.49473	0.221484			0.343589	4.38334	0.711704	0.398879
TRINITY_DN15772_c0_g3	-0.899351	2.92797	5.41756	0.0199352			-0.977735	2.92797	3.86096	0.049422			-0.466745	2.92797	0.711389	0.398983			-0.875224	2.92797	4.82678	0.0280209			-0.472179	2.92797	0.833574	0.361241			-0.98317	2.92797	3.20969	0.0732032
TRINITY_DN13837_c0_g4	0.334843	5.19144	2.46926	0.116092			0.320406	5.19143	1.29903	0.25439			0.460431	5.19143	2.01752	0.155493			-0.261019	5.19144	1.40138	0.236493			-0.25063	5.19143	0.710575	0.399253			-0.390655	5.19143	1.57833	0.209002
TRINITY_DN141057_c1_g1	-0.800759	3.94996	3.04811	0.0808311			-0.766603	3.94997	1.5102	0.219109			-0.653433	3.94997	0.882622	0.347485			-0.70597	3.94996	2.21313	0.136841			-0.548197	3.94997	0.710267	0.399355			-0.661367	3.94997	0.93547	0.333446
TRINITY_DN15166_c0_g2	1.00245	7.55655	2.65303	0.103353			1.04493	7.55655	2.0137	0.155885			0.719984	7.55655	0.709999	0.399444			1.50459	7.55655	7.06914	0.00784228			1.28399	7.55655	2.63808	0.10433			1.60894	7.55655	4.18338	0.0408223
TRINITY_DN4519_c0_g1	-0.847698	3.15381	5.75629	0.0164297			-0.652642	3.15377	2.01938	0.155303			-1.01163	3.15377	3.87151	0.0491122			-0.655842	3.15382	2.98095	0.0842497			-0.779319	3.15377	2.5985	0.106965			-0.420334	3.15377	0.70922	0.399703
TRINITY_DN82_c1_g1	-0.798297	2.28011	2.8064	0.0938887			-0.539365	2.27999	0.767634	0.38095			-1.06455	2.27999	2.36406	0.124159			-0.862931	2.28013	3.20043	0.0736189			-1.09334	2.27999	2.79434	0.0945976			-0.568155	2.27999	0.70908	0.399749
TRINITY_DN29407_c0_g1	0.483041	2.1603	2.15318	0.142275			0.360917	2.1603	0.70897	0.399786			0.454526	2.1603	0.866444	0.351942			0.623986	2.1603	3.86622	0.0492674			0.611414	2.1603	1.8341	0.175644			0.517805	2.1603	1.26622	0.260477
TRINITY_DN187519_c0_g1	0.289735	1.4007	0.708958	0.39979			-0.737109	1.40078	4.16111	0.0413623			1.11446	1.40078	7.59797	0.0058434			0.581234	1.40068	3.16973	0.0750147			1.41588	1.40078	14.1038	0.00017299			-0.435684	1.40078	1.27692	0.258472
TRINITY_DN31678_c1_g3	-0.439324	0.982603	1.40005	0.236716			-0.399647	0.982732	0.708754	0.399858			-0.641486	0.982732	1.53345	0.215595			0.697646	0.98258	3.94391	0.0470412			0.624224	0.982732	1.57619	0.209311			0.866063	0.982732	3.11371	0.0776357
TRINITY_DN1592_c3_g1	0.508621	1.12591	2.56701	0.109113			0.423404	1.12589	0.966075	0.325661			0.482304	1.12589	0.984633	0.321058			0.48293	1.12591	2.2661	0.132232			0.447259	1.12589	0.98683	0.320518			0.388359	1.12589	0.707186	0.40038
TRINITY_DN51518_c0_g1	-0.452023	1.46312	2.12897	0.144538			-0.395848	1.463	0.907796	0.3407			-0.394035	1.463	0.707017	0.400436			-0.506472	1.46315	2.64468	0.103897			-0.455432	1.463	1.07231	0.300424			-0.457244	1.463	1.02152	0.312159
TRINITY_DN12393_c0_g1	0.36885	3.6412	3.62741	0.0568353			0.328293	3.6412	1.57626	0.2093			0.347048	3.6412	1.35221	0.244893			0.291728	3.6412	2.10018	0.147282			0.256599	3.6412	0.868094	0.351484			0.237844	3.6412	0.706954	0.400457
TRINITY_DN2417_c3_g1	-1.02863	2.64041	4.65698	0.0309275			-1.04081	2.64041	3.06832	0.0798318			-0.554872	2.64041	0.706723	0.400534			-1.21587	2.64041	6.658	0.00987116			-0.812929	2.64041	1.7243	0.18914			-1.29887	2.64041	3.82652	0.0504476
TRINITY_DN34046_c0_g1	0.691221	1.40181	2.7211	0.0990298			0.816516	1.40179	2.16261	0.141404			0.663901	1.40179	1.05662	0.303987			-0.525062	1.40181	1.43414	0.23109			-0.674337	1.40179	1.31422	0.251633			-0.521721	1.40179	0.706471	0.400618
TRINITY_DN33803_c0_g2	-0.404519	1.98234	1.06551	0.301962			-0.426177	1.98241	0.706352	0.400658			-0.554888	1.98241	0.972335	0.324098			0.6867	1.98232	3.41334	0.0646713			0.6754	1.98241	1.61472	0.20383			0.804111	1.98241	2.27265	0.131675
TRINITY_DN47051_c1_g2	1.27871	1.47881	4.67594	0.0305879			1.16216	1.47871	2.47123	0.115947			2.0552	1.47871	5.10746	0.0238231			-0.694406	1.47883	1.16497	0.280437			-0.657973	1.47871	0.706245	0.400693			-1.55101	1.47871	3.19914	0.0736771
TRINITY_DN65099_c0_g1	-0.558193	0.907188	2.13131	0.144318			-0.38494	0.907244	0.706077	0.400749			-0.620081	0.907244	1.37831	0.24039			-0.913044	0.907178	6.57993	0.0103135			-0.987262	0.907244	3.96135	0.0465563			-0.752122	0.907244	2.19504	0.138455
TRINITY_DN34634_c0_g1	-1.03805	0.524576	5.22059	0.022321			-0.952669	0.524935	2.38496	0.122508			-0.99252	0.524935	2.06149	0.151063			-0.689811	0.524512	1.96053	0.161457			-0.59772	0.524935	0.836039	0.360532			-0.557869	0.524935	0.705941	0.400794
TRINITY_DN1725_c0_g1	0.731224	1.51148	3.76542	0.0523226			0.798188	1.51163	2.56406	0.109318			0.537274	1.51163	0.895961	0.343867			0.622717	1.51145	2.58677	0.107759			0.438302	1.51163	0.705662	0.400888			0.699216	1.51163	1.70781	0.19127
TRINITY_DN106327_c0_g1	0.508696	1.76026	1.12137	0.289624			0.641853	1.76014	1.15529	0.282445			0.584459	1.76014	0.70511	0.401072			-0.933728	1.76029	4.08902	0.0431627			-1.0331	1.76014	2.61464	0.105882			-0.975703	1.76014	2.06112	0.151099
TRINITY_DN12695_c0_g1	0.462248	2.86587	2.51561	0.112724			0.434531	2.8659	1.34701	0.245802			0.358577	2.8659	0.705077	0.401083			0.575064	2.86587	4.18854	0.0406981			0.491682	2.8659	1.55081	0.213016			0.567635	2.8659	1.99212	0.15812
TRINITY_DN1493_c0_g1	0.327647	6.55087	3.19407	0.0739058			0.223007	6.55087	0.873329	0.350035			0.363498	6.55087	1.76036	0.184579			0.332617	6.55087	3.31651	0.0685873			0.357688	6.55087	2.01032	0.156233			0.217197	6.55087	0.704688	0.401213
TRINITY_DN88860_c0_g1	-0.69986	0.267085	1.23215	0.26699			-1.84767	0.266863	5.19306	0.0226773			1.16673	0.266863	1.6722	0.195964			-0.542423	0.267124	0.704252	0.401359			1.14544	0.266863	1.90566	0.167446			-1.86896	0.266863	4.34588	0.0370986
TRINITY_DN26147_c0_g1	-0.973747	2.53953	5.37316	0.0204489			-1.05571	2.53947	3.74366	0.0530083			-0.506986	2.53947	0.703315	0.401672			-0.93692	2.53954	4.6478	0.0310934			-0.497918	2.53947	0.774029	0.378974			-1.04664	2.53947	3.03048	0.081714
TRINITY_DN13398_c0_g3	0.417084	0.216644	0.721866	0.395532			0.577693	0.215989	1.16329	0.280783			0.545313	0.215989	0.702334	0.402001			-1.33171	0.21676	9.73439	0.00180852			-1.41382	0.215989	5.82393	0.0158096			-1.38144	0.215989	4.7754	0.0288692
TRINITY_DN34997_c0_g1	-0.488199	0.381814	0.702191	0.402048			-0.662126	0.382363	0.841655	0.358924			-0.66591	0.382363	0.73145	0.392413			1.28045	0.381717	6.08321	0.0136473			1.36746	0.382363	3.26088	0.0709511			1.37125	0.382363	3.4564	0.0630072
TRINITY_DN137618_c1_g1	-0.726181	0.39275	1.75007	0.185868			-0.544389	0.392615	0.715761	0.397538			-0.618566	0.392615	0.701253	0.402363			-1.48909	0.392774	9.00301	0.00269536			-1.45749	0.392615	4.36499	0.0366846			-1.38331	0.392615	3.57934	0.0585026
TRINITY_DN68599_c0_g1	0.335265	4.78893	2.19227	0.138705			0.305746	4.78893	0.997033	0.31803			0.293739	4.78893	0.701209	0.402378			0.317082	4.78893	1.9324	0.164497			0.273811	4.78893	0.716396	0.397329			0.285819	4.78893	0.743449	0.388558
TRINITY_DN18850_c0_g3	-0.413602	2.8536	1.04379	0.306941			-1.21467	2.85362	6.31862	0.0119477			0.877274	2.85362	2.58792	0.107682			-0.345743	2.8536	0.701008	0.402445			0.762864	2.85362	2.34597	0.125607			-1.32908	2.85362	6.12519	0.0133269
TRINITY_DN103_c2_g1	0.232545	5.77348	1.08254	0.29813			0.273608	5.77348	0.872431	0.350283			0.281511	5.77348	0.700938	0.402469			-0.323444	5.77348	2.16448	0.141232			-0.355084	5.77348	1.31205	0.252023			-0.362987	5.77348	1.25903	0.261834
TRINITY_DN16637_c0_g2	0.685393	1.49882	2.3864	0.122395			0.4913	1.4988	0.700511	0.402612			0.687175	1.4988	1.03737	0.308435			0.767952	1.49883	3.08552	0.0789918			0.770331	1.4988	1.5435	0.214098			0.574456	1.4988	0.827877	0.362887
TRINITY_DN59567_c0_g1	-0.708113	0.150863	2.78535	0.0951298			-1.06787	0.151172	3.45819	0.0629393			-0.601142	0.151172	0.968919	0.32495			0.548811	0.150809	1.5862	0.20787			0.952733	0.151172	2.54789	0.110441			0.48601	0.151172	0.700498	0.402617
TRINITY_DN25597_c0_g1	-1.50306	0.5548	8.0265	0.00460979			-1.62208	0.55496	6.37266	0.0115892			-0.59646	0.55496	0.700347	0.402667			-1.55915	0.554771	8.22096	0.00414093			-0.734202	0.55496	1.18993	0.275344			-1.75982	0.55496	6.07926	0.0136778
TRINITY_DN10527_c1_g1	-0.402598	1.60812	2.39317	0.121867			-0.461208	1.60822	1.64823	0.1992			-0.430955	1.60822	1.18644	0.276049			0.270281	1.60811	0.987374	0.320385			0.345601	1.60822	0.843259	0.358466			0.315348	1.60822	0.69995	0.402801
TRINITY_DN10021_c1_g1	-0.688316	2.72659	3.85059	0.0497284			-0.78714	2.72658	2.69119	0.100904			-0.70974	2.72658	1.79021	0.180901			0.358343	2.72659	0.912734	0.33939			0.499981	2.72658	1.00241	0.316728			0.422581	2.72658	0.699911	0.402814
TRINITY_DN48629_c0_g1	-0.730214	1.94736	1.97753	0.159651			-0.531658	1.94752	0.699494	0.402954			-0.772013	1.94752	1.15824	0.281831			-1.25532	1.94733	6.57316	0.0103528			-1.31803	1.94752	3.76618	0.0522988			-1.07768	1.94752	2.28241	0.130849
TRINITY_DN7410_c1_g1	2.37321	3.20207	4.88504	0.0270905			2.67023	3.20207	3.65926	0.0557583			2.05314	3.20207	1.55083	0.213013			-1.56978	3.20207	1.93693	0.164002			-1.91281	3.20207	1.68443	0.194337			-1.29572	3.20207	0.699124	0.403078
TRINITY_DN4103_c0_g1	0.451967	4.64123	2.22193	0.136063			0.399887	4.64123	1.0166	0.313327			0.380895	4.64123	0.698935	0.403142			0.537375	4.64123	3.30494	0.069072			0.479956	4.64123	1.30653	0.253023			0.498948	4.64123	1.36086	0.243389
TRINITY_DN36001_c0_g1	0.590651	1.61455	3.60574	0.0575804			0.463748	1.61449	1.2385	0.26576			0.599501	1.61449	1.59775	0.206222			0.524283	1.61456	2.70651	0.0999395			0.510664	1.61449	1.36613	0.242478			0.374911	1.61449	0.698783	0.403193
TRINITY_DN2424_c0_g1	0.326217	2.86856	0.950795	0.329517			0.361742	2.86849	0.698719	0.403215			0.464516	2.86849	0.862546	0.353027			-0.524979	2.86857	2.57513	0.108556			-0.533791	2.86849	1.35339	0.244687			-0.636565	2.86849	1.73097	0.188287
TRINITY_DN3095_c0_g1	-0.574405	0.836117	1.63918	0.200438			-1.2163	0.836482	4.64769	0.0310954			0.637848	0.836482	1.00882	0.315185			-0.550027	0.836052	1.44559	0.229237			0.487843	0.836482	0.698151	0.403406			-1.3663	0.836482	4.75987	0.0291308
TRINITY_DN3308_c2_g1	-0.581638	1.57986	2.42089	0.119727			-0.431941	1.57977	0.755583	0.384714			-0.661975	1.57977	1.39754	0.237135			-0.616694	1.57987	2.65094	0.103489			-0.682747	1.57977	1.67967	0.194968			-0.452713	1.57977	0.697997	0.403458
TRINITY_DN8487_c0_g1	0.445043	5.97738	2.22711	0.135607			0.325799	5.97738	0.697988	0.403461			0.439703	5.97738	0.958959	0.327449			0.53222	5.97738	3.35843	0.0668618			0.532634	5.97738	1.66113	0.197451			0.418731	5.97738	0.988009	0.320229
TRINITY_DN135713_c0_g1	-1.28884	0.3165	12.0919	0.000506418	0.0484855		-1.4772	0.316499	12.0903	0.000506835			-0.513888	0.316499	1.14686	0.284208			-1.14276	0.3165	8.10049	0.00442533			-0.383369	0.316499	0.697344	0.403678			-1.34668	0.316499	8.66258	0.00324811
TRINITY_DN9102_c0_g1	-1.00444	1.69767	3.65458	0.0559151			-0.680705	1.69767	1.03053	0.310034			-1.40719	1.69767	3.48479	0.0619352			-0.983943	1.69767	3.31661	0.0685832			-1.33819	1.69767	3.50263	0.0612714			-0.611703	1.69767	0.697077	0.403768
TRINITY_DN26133_c1_g2	-0.801557	2.83965	3.93284	0.047352			-0.629145	2.83956	1.37908	0.240257			-0.915142	2.83956	2.33019	0.126886			-0.691854	2.83967	2.69356	0.100754			-0.773588	2.83956	1.88412	0.169866			-0.487591	2.83956	0.696794	0.403863
TRINITY_DN5907_c1_g1	-0.667206	2.60293	6.47007	0.0109706			-0.552016	2.60295	2.50274	0.113648			-0.723929	2.60295	3.43048	0.0640036			-0.465416	2.60292	2.5905	0.107506			-0.486629	2.60295	1.75051	0.185812			-0.314717	2.60295	0.696575	0.403937
TRINITY_DN32800_c1_g2	-0.371576	1.01297	1.25257	0.263062			-0.451319	1.01317	0.991901	0.319278			-0.416684	1.01317	0.695967	0.404142			0.415876	1.01294	1.57124	0.210026			0.492085	1.01317	1.07157	0.30059			0.45745	1.01317	0.929954	0.334875
TRINITY_DN35676_c0_g1	0.551075	1.67926	2.01844	0.155398			0.431709	1.67925	0.695606	0.404264			0.521183	1.67925	0.77847	0.377609			0.631612	1.67926	2.72632	0.0987066			0.607914	1.67925	1.24483	0.264542			0.51844	1.67925	0.868741	0.351304
TRINITY_DN18968_c0_g4	0.562399	2.21553	2.02984	0.154237			0.436365	2.21555	0.695386	0.404338			0.531367	2.21555	0.784188	0.375863			0.659807	2.21553	2.90252	0.0884415			0.637619	2.21555	1.33118	0.248595			0.542617	2.21555	0.928598	0.335227
TRINITY_DN14543_c0_g1	1.47762	0.461908	6.99966	0.00815251			1.23147	0.462305	2.79235	0.0947154			1.48374	0.462305	2.96576	0.0850445			1.00923	0.461838	2.88959	0.0891538			0.913342	0.462305	1.40491	0.235903			0.661068	0.462305	0.695232	0.404391
TRINITY_DN11098_c0_g1	-0.881631	1.28705	3.47656	0.0622439			-0.90959	1.28705	1.95855	0.161669			-1.00414	1.28705	1.98619	0.15874			0.504246	1.28705	1.02954	0.310268			0.562705	1.28705	0.69412	0.404766			0.657255	1.28705	0.948119	0.330198
TRINITY_DN44872_c0_g2	-1.07975	2.69144	5.97774	0.0144876			-0.876821	2.6914	2.26214	0.132571			-1.23846	2.6914	3.63717	0.056503			-0.77659	2.69145	2.61862	0.105617			-0.887875	2.6914	2.10944	0.146393			-0.526232	2.6914	0.693437	0.404998
TRINITY_DN7706_c0_g1	-0.505534	3.41974	2.06298	0.150915			-0.385795	3.41974	0.692649	0.405265			-0.529668	3.41974	1.0309	0.309948			-0.623163	3.41974	3.19315	0.0739472			-0.647063	3.41974	1.75492	0.185259			-0.50319	3.41974	0.977029	0.322933
TRINITY_DN35507_c0_g1	-1.27795	1.36222	3.32487	0.0682395			-0.925117	1.36256	1.0471	0.306176			-1.78037	1.36256	3.06407	0.0800411			-1.23353	1.36216	2.91171	0.0879383			-1.68083	1.36256	3.02338	0.0820724			-0.82558	1.36256	0.692294	0.405385
TRINITY_DN15842_c1_g1	-0.48584	3.08863	4.22687	0.0397887			-0.426104	3.08862	1.76972	0.183417			-0.478281	3.08862	1.76705	0.183748			-0.369068	3.08864	2.15653	0.141965			-0.341022	3.08862	1.02277	0.311864			-0.288845	3.08862	0.691575	0.405629
TRINITY_DN3087_c2_g1	0.71862	1.11627	6.57407	0.0103475			0.878068	1.11619	6.03254	0.0140445			0.604792	1.11619	2.10561	0.146759			-0.410923	1.11629	1.6672	0.196634			-0.606419	1.11619	2.5935	0.107303			-0.333143	1.11619	0.691366	0.4057
TRINITY_DN13390_c0_g2	-0.33518	5.89728	2.14134	0.143377			-0.242893	5.89728	0.690806	0.40589			-0.351187	5.89728	1.13236	0.287272			-0.462548	5.89728	4.41808	0.0355601			-0.483644	5.89728	2.46868	0.116136			-0.37535	5.89728	1.37066	0.241699
TRINITY_DN17497_c0_g1	0.605049	4.43699	2.84532	0.0916406			0.626928	4.43699	1.73147	0.188223			0.463659	4.43699	0.713022	0.398442			0.553203	4.43699	2.33061	0.126852			0.419351	4.43699	0.690697	0.405928			0.582621	4.43699	1.28711	0.256582
TRINITY_DN38174_c1_g1	-0.59411	5.81262	4.2571	0.0390865			-0.637703	5.81261	2.81714	0.0932625			-0.359937	5.81261	0.715694	0.39756			-0.552354	5.81262	3.45863	0.0629224			-0.32937	5.81261	0.690501	0.405994			-0.607135	5.81261	2.12014	0.145373
TRINITY_DN34529_c0_g1	-0.576292	2.4087	3.49526	0.0615448			-0.543129	2.40871	1.66853	0.196456			-0.502281	2.40871	1.13355	0.28702			-0.457641	2.4087	2.004	0.156885			-0.367326	2.40871	0.690466	0.406006			-0.408175	2.40871	0.797809	0.371749
TRINITY_DN1541_c0_g2	-0.388847	6.17665	2.68352	0.101392			-0.374664	6.17665	1.35904	0.243704			-0.31221	6.17665	0.743426	0.388566			-0.357967	6.17665	2.17301	0.140451			-0.280047	6.17665	0.690235	0.406084			-0.342502	6.17665	0.950289	0.329646
TRINITY_DN18132_c0_g1	0.571413	4.14944	1.97457	0.159963			0.452075	4.14943	0.752016	0.385839			0.498877	4.14943	0.690127	0.406121			0.800921	4.14944	4.30394	0.0380243			0.760424	4.14943	1.88605	0.169648			0.713622	4.14943	1.62263	0.202725
TRINITY_DN9695_c0_g2	-0.943881	2.11897	3.81157	0.0508997			-0.784427	2.11908	1.5091	0.219276			-1.23738	2.11908	3.06172	0.0801568			0.72768	2.11895	2.13345	0.144116			0.552814	2.11908	0.689813	0.406228			1.00577	2.11908	2.28082	0.130983
TRINITY_DN4303_c0_g1	-8.42775	7.47748	23.8611	1.03546e-06	0.000876578		-8.50833	7.47747	18.4626	1.73271e-05	0.0132715		-1.29049	7.47747	0.689799	0.406233			-8.59081	7.47749	20.2691	6.72792e-06	0.0128282		-1.62366	7.47747	1.2017	0.272982			-8.8415	7.47747	14.7494	0.000122789
TRINITY_DN33344_c0_g1	0.377817	7.23075	1.29914	0.25437			0.432602	7.23074	0.944192	0.331202			0.426088	7.23074	0.689224	0.406428			-0.376441	7.23075	1.25712	0.262197			-0.433188	7.23074	0.842714	0.358622			-0.426674	7.23074	0.748151	0.387062
TRINITY_DN31855_c0_g1	-0.611128	0.724003	4.30709	0.0379537			-0.493908	0.724133	1.65276	0.198583			-0.844714	0.724133	4.18488	0.0407862			0.46276	0.72398	2.21501	0.136674			0.335069	0.724133	0.688996	0.406506			0.685875	0.724133	3.09077	0.0787376
TRINITY_DN216480_c0_g1	-1.28481	1.50667	3.92565	0.0475549			-1.35431	1.50686	2.28237	0.130852			-1.41229	1.50686	2.09132	0.148138			0.638387	1.50664	0.87918	0.348426			0.764539	1.50686	0.688568	0.406652			0.822522	1.50686	0.79999	0.371096
TRINITY_DN2260_c0_g3	-0.54699	3.92277	2.95733	0.0854888			-0.430243	3.92273	1.02701	0.310862			-0.595907	3.92273	1.55958	0.211727			-0.518737	3.92277	2.53896	0.111068			-0.550288	3.92273	1.51837	0.217867			-0.384625	3.92273	0.6878	0.406914
TRINITY_DN23031_c0_g1	-0.363351	4.09554	0.983243	0.321399			-0.964805	4.09556	4.39503	0.0360439			0.610807	4.09556	1.38049	0.240018			-0.309271	4.09554	0.6873	0.407084			0.534722	4.09556	1.25784	0.26206			-1.04089	4.09556	4.17667	0.0409842
TRINITY_DN8731_c0_g1	-0.597114	2.81003	4.17983	0.0409078			-0.538045	2.81	1.82772	0.176398			-0.570583	2.81	1.6379	0.200614			-0.442079	2.81004	2.02542	0.154686			-0.390564	2.81	0.873211	0.350068			-0.358026	2.81	0.687263	0.407097
TRINITY_DN1012_c2_g1	1.21255	1.19479	7.98841	0.00470776			1.28273	1.1946	5.04629	0.0246787			1.27289	1.1946	3.56772	0.0589131			-0.418867	1.19483	0.687089	0.407156			-0.570825	1.1946	0.906244	0.341113			-0.560987	1.1946	0.768784	0.380593
TRINITY_DN74032_c0_g2	-0.526748	2.80895	2.66064	0.10286			-0.339434	2.80895	0.686898	0.407221			-0.672866	2.80895	2.11623	0.145745			-0.646828	2.80895	4.13613	0.041977			-0.775759	2.80895	3.18881	0.0741439			-0.442328	2.80895	0.97155	0.324294
TRINITY_DN3373_c1_g1	-0.646437	0.693132	2.90315	0.0884066			-0.730416	0.693227	1.92335	0.165488			-0.692089	0.693227	1.46418	0.226267			0.371708	0.693115	0.872604	0.350235			0.489328	0.693227	0.794219	0.372828			0.451	0.693227	0.686705	0.407287
TRINITY_DN13287_c0_g1	-0.679657	1.39772	4.97677	0.0256899			-0.557187	1.39766	1.86532	0.172012			-0.731947	1.39766	2.55908	0.109662			-0.517187	1.39773	2.4954	0.11418			-0.538866	1.39766	1.55103	0.212983			-0.364106	1.39766	0.686499	0.407358
TRINITY_DN45745_c0_g1	0.512066	2.96027	4.29002	0.0383366			0.562748	2.96024	2.86843	0.0903329			0.534256	2.96024	1.93475	0.16424			-0.251921	2.96027	0.863527	0.352753			-0.332674	2.96024	0.896239	0.343792			-0.304181	2.96024	0.686255	0.407441
TRINITY_DN28993_c0_g1	-0.618703	3.24763	4.33035	0.0374385			-0.587527	3.24761	2.08972	0.148293			-0.547768	3.24761	1.4502	0.228495			-0.447884	3.24763	1.99112	0.158224			-0.352341	3.24761	0.685689	0.407634			-0.392099	3.24761	0.787439	0.374876
TRINITY_DN9158_c0_g1	0.779441	3.56246	3.38366	0.0658455			0.448289	3.56247	0.684981	0.407877			0.868966	3.56247	1.9011	0.167955			0.874993	3.56246	4.49545	0.0339851			0.953838	3.56247	2.73446	0.0982049			0.533162	3.56247	0.833846	0.361163
TRINITY_DN3466_c0_g1	0.289559	5.29216	1.85945	0.172688			0.35448	5.29216	1.56792	0.21051			0.281042	5.29216	0.74733	0.387323			-0.258789	5.29216	1.43104	0.231594			-0.331244	5.29216	1.22163	0.269041			-0.257806	5.29216	0.684271	0.40812
TRINITY_DN14727_c0_g1	0.686031	2.08297	2.00899	0.15637			0.902941	2.08278	2.38916	0.122179			0.562207	2.08278	0.684181	0.408151			-1.05408	2.083	5.10887	0.0238039			-1.27107	2.08278	4.09408	0.0430337			-0.930338	2.08278	1.97194	0.160242
TRINITY_DN7240_c0_g1	0.723166	0.896257	2.4324	0.118851			0.701388	0.896323	1.2868	0.256639			0.583938	0.896323	0.684076	0.408187			0.741389	0.896246	2.57033	0.108885			0.613448	0.896323	0.891111	0.345176			0.730898	0.896323	1.21514	0.270316
TRINITY_DN10146_c0_g1	0.496773	2.19789	0.683908	0.408244			1.49422	2.19776	4.18688	0.0407379			-1.16259	2.19776	1.97869	0.159528			-0.616581	2.19791	1.03213	0.309659			-1.87388	2.19776	5.56474	0.0183257			0.782933	2.19776	1.00762	0.315473
TRINITY_DN26936_c0_g1	0.805607	2.44973	2.46238	0.116602			0.775411	2.44964	1.48968	0.222267			0.604468	2.44964	0.683508	0.408381			1.14968	2.44975	5.74958	0.0164926			0.998561	2.44964	2.18316	0.139527			1.1695	2.44964	2.97089	0.0847753
TRINITY_DN679_c1_g1	0.431713	4.40301	1.9626	0.161236			0.560982	4.40298	2.004	0.156885			0.377503	4.40298	0.682919	0.408583			-0.495473	4.40301	2.58972	0.10756			-0.630211	4.40298	2.23988	0.134492			-0.446732	4.40298	1.03194	0.309704
TRINITY_DN6392_c0_g2	0.613028	0.249651	2.69649	0.100569			-0.358103	0.249924	0.682875	0.408599			1.40038	0.249924	8.30462	0.00395443			0.697518	0.249602	3.56977	0.0588404			1.35426	0.249924	9.22164	0.00239172			-0.404217	0.249924	0.746575	0.387563
TRINITY_DN5502_c0_g1	-0.463849	1.96716	2.41858	0.119903			-0.436764	1.96719	1.15663	0.282166			-0.381285	1.96719	0.694762	0.404549			-0.437679	1.96716	2.05139	0.152067			-0.353947	1.96719	0.682482	0.408733			-0.409427	1.96719	0.858091	0.354274
TRINITY_DN7745_c2_g1	-1.19873	1.25111	10.2529	0.00136467			-1.31647	1.25105	7.68919	0.00555526			-0.676583	1.25105	1.6704	0.196205			-0.957035	1.25112	5.27892	0.0215852			-0.409496	1.25105	0.682229	0.40882			-1.04939	1.25105	4.17656	0.0409869
TRINITY_DN3026_c1_g1	0.614994	0.408247	3.39916	0.0652298			0.344563	0.408399	0.681734	0.40899			0.669463	0.408399	2.13927	0.14357			0.792763	0.40822	6.31994	0.0119388			0.858269	0.408399	4.02386	0.0448609			0.533368	0.408399	1.46079	0.226804
TRINITY_DN1251_c0_g2	0.344615	5.95904	2.22944	0.135403			0.38748	5.95904	1.55532	0.212351			0.36969	5.95904	1.06874	0.301231			-0.245145	5.95904	1.04416	0.306855			-0.300533	5.95904	0.834883	0.360864			-0.282744	5.95904	0.681691	0.409005
TRINITY_DN5333_c3_g1	0.420335	0.143353	2.20744	0.137346			0.455114	0.143382	1.43351	0.231192			0.478484	0.143382	1.17537	0.278301			-0.276914	0.143348	0.867882	0.351542			-0.329535	0.143382	0.681666	0.409014			-0.352905	0.143382	0.687872	0.406889
TRINITY_DN10216_c2_g1	0.343688	4.93341	1.36824	0.242114			0.395221	4.93341	0.99551	0.3184			0.378833	4.93341	0.689882	0.406204			-0.321943	4.93341	1.16352	0.280738			-0.377813	4.93341	0.810844	0.367871			-0.361425	4.93341	0.681404	0.409104
TRINITY_DN2541_c0_g1	-1.30018	2.39104	1.98054	0.159334			-0.887714	2.391	0.681382	0.409111			-2.42076	2.391	3.876	0.0489811			-2.44182	2.39105	7.20725	0.00726098			-3.40253	2.391	7.68195	0.0055776			-1.86949	2.391	2.25953	0.132794
TRINITY_DN5993_c3_g1	-0.588658	0.873108	0.681057	0.409223			0.913881	0.873505	1.09627	0.295085			-2.17331	0.873505	4.68359	0.0304521			0.599485	0.873038	0.708189	0.400046			-1.16443	0.873505	1.54363	0.214078			1.92276	0.873505	4.26691	0.0388616
TRINITY_DN7896_c0_g3	0.791834	2.65467	2.13255	0.1442			0.558576	2.65463	0.680816	0.409306			0.710684	2.65463	0.82715	0.363098			1.20885	2.65468	5.77386	0.0162662			1.18843	2.65463	2.70294	0.100163			1.03632	2.65463	2.05044	0.152162
TRINITY_DN639_c3_g2	1.23676	0.172995	5.37858	0.0203855			1.42234	0.173069	4.13135	0.0420958			0.92075	0.173069	1.34211	0.246662			0.890507	0.172982	2.5166	0.112654			0.594871	0.173069	0.679973	0.409596			1.09646	0.173069	2.14758	0.142795
TRINITY_DN7947_c1_g3	0.307141	1.78242	0.67977	0.409666			1.13557	1.78238	6.9605	0.00833286			-0.609096	1.78238	1.59597	0.206476			0.324556	1.78242	0.755645	0.384695			-0.49377	1.78238	1.18803	0.275727			1.2509	1.78238	7.49999	0.00616995
TRINITY_DN585_c0_g1	-3.40992	2.18419	15.596	7.84202e-05	0.0159282		-1.04496	2.18434	1.34742	0.24573			-5.02848	2.18434	20.2956	6.63532e-06	0.00877729		2.41734	2.18417	7.08461	0.00777488			-0.779214	2.18434	0.677593	0.410417			3.20431	2.18434	11.3548	0.00075254
TRINITY_DN2175_c0_g1	0.337297	6.91362	2.11693	0.145678			0.298183	6.91362	0.949984	0.329723			0.288941	6.91362	0.677373	0.410493			0.382389	6.91362	2.81657	0.0932958			0.341167	6.91362	1.11091	0.291885			0.350409	6.91362	1.12103	0.289697
TRINITY_DN5930_c0_g1	0.343806	6.35835	2.00757	0.156516			0.280568	6.35836	0.850189	0.356499			0.287197	6.35836	0.677351	0.4105			0.508911	6.35836	5.08632	0.0241153			0.475936	6.35836	2.18224	0.139611			0.469307	6.35836	2.04452	0.152756
TRINITY_DN180_c0_g2	-0.927248	7.18572	2.37194	0.123533			-0.739971	7.18572	0.840406	0.359281			-1.02434	7.18572	1.29589	0.254966			-0.942561	7.18572	2.35059	0.125236			-1.01521	7.18572	1.43639	0.230724			-0.730841	7.18572	0.676875	0.410665
TRINITY_DN84_c3_g1	-1.17952	0.583519	10.6666	0.00109089			-0.986263	0.583601	4.25206	0.0392027			-1.31552	0.583601	6.07496	0.0137111			-0.667499	0.583505	2.4052	0.120933			-0.744199	0.583601	2.10493	0.146825			-0.41494	0.583601	0.676841	0.410676
TRINITY_DN98_c0_g1	-0.69021	4.99075	5.19924	0.0225967			-0.601416	4.99074	2.16739	0.140966			-0.703646	4.99074	2.3715	0.123568			-0.488239	4.99075	2.22934	0.135412			-0.467878	4.99074	1.19911	0.273499			-0.365648	4.99074	0.676693	0.410728
TRINITY_DN320560_c0_g1	-0.789843	1.67662	2.81355	0.0934713			-0.594351	1.67681	0.905853	0.341217			-0.925465	1.67681	1.74328	0.186723			-0.783389	1.67659	2.64388	0.103949			-0.892839	1.67681	1.82764	0.176407			-0.561725	1.67681	0.676615	0.410755
TRINITY_DN16841_c2_g1	-0.303664	1.05413	1.07247	0.300389			-0.323851	1.05413	0.67657	0.41077			-0.402092	1.05413	0.867923	0.351531			0.426455	1.05413	2.20894	0.137213			0.430206	1.05413	1.08735	0.297059			0.508447	1.05413	1.53438	0.215457
TRINITY_DN176841_c0_g1	0.509045	0.492295	1.89608	0.168518			1.35441	0.492193	10.2627	0.00135743			-0.379921	0.492193	0.676549	0.410778			0.374345	0.492312	0.974167	0.323643			-0.40509	0.492193	0.87044	0.350834			1.32924	0.492193	8.86008	0.00291475
TRINITY_DN9793_c0_g1	1.20898	2.76648	6.87142	0.00875848			0.85732	2.76655	2.1018	0.147126			1.3105	2.76655	3.52356	0.0605023			0.966885	2.76647	4.0041	0.0453896			0.978279	2.76655	2.41903	0.119869			0.525098	2.76655	0.676484	0.4108
TRINITY_DN18236_c0_g1	0.259229	4.58328	1.61191	0.204223			0.286635	4.58327	1.07407	0.300028			0.294681	4.58327	0.861847	0.353222			-0.208722	4.58328	0.998424	0.317692			-0.242123	4.58327	0.685467	0.40771			-0.25017	4.58327	0.676423	0.410821
TRINITY_DN10316_c0_g1	0.451733	5.1885	3.48988	0.0617451			0.507956	5.1885	2.76302	0.0964662			0.288154	5.1885	0.676294	0.410866			0.480304	5.1885	4.05555	0.0440263			0.336465	5.1885	1.08335	0.297949			0.556267	5.1885	2.85329	0.0911872
TRINITY_DN6940_c1_g1	0.28448	6.61584	2.02684	0.154542			0.252332	6.61584	0.879883	0.348234			0.253404	6.61584	0.675733	0.41106			0.282798	6.61584	2.00004	0.157295			0.251247	6.61584	0.780802	0.376896			0.250175	6.61584	0.736379	0.390823
TRINITY_DN28420_c0_g2	0.979223	2.81897	3.89675	0.0483797			1.01714	2.81894	2.39444	0.121767			0.79305	2.81894	1.08343	0.297931			0.758895	2.81898	2.20653	0.137428			0.571039	2.81894	0.675702	0.411071			0.795127	2.81894	1.27046	0.25968
TRINITY_DN5384_c0_g1	-0.34581	0.326082	0.67562	0.411099			-0.984753	0.326401	3.44977	0.0632604			0.777088	0.326401	1.66207	0.197325			-0.395153	0.326025	0.867402	0.351675			0.520069	0.326401	0.88419	0.347057			-1.24177	0.326401	4.46126	0.0346719
TRINITY_DN64215_c0_g1	-0.423152	2.54772	3.14021	0.076384			-0.429063	2.54771	1.78729	0.181257			-0.302135	2.54771	0.699934	0.402806			-0.395342	2.54772	2.59858	0.106959			-0.277811	2.54771	0.675338	0.411197			-0.404739	2.54771	1.34507	0.246143
TRINITY_DN110590_c0_g1	-3.60542	1.70529	11.9514	0.000546071			-3.73763	1.70483	7.35472	0.00668871			-1.86209	1.70483	1.83529	0.175504			-2.94225	1.70537	6.73269	0.0094662			-1.05955	1.70483	0.675038	0.411301			-2.93508	1.70483	3.89036	0.048564
TRINITY_DN4913_c0_g1	-0.393741	7.45675	2.07261	0.149965			-0.356502	7.45675	0.919941	0.33749			-0.344024	7.45675	0.674675	0.411427			-0.387294	7.45675	1.94819	0.162782			-0.336054	7.45675	0.742404	0.388892			-0.348532	7.45675	0.734297	0.391494
TRINITY_DN11288_c0_g2	-1.63885	0.182146	17.5314	2.826e-05	0.00802152		-1.14896	0.182031	7.27389	0.00699642			-2.40155	0.182031	22.6443	1.94933e-06	0.00335939		-0.858957	0.182166	2.87299	0.0900772			-1.612	0.182031	10.4461	0.00122906			-0.359422	0.182031	0.673921	0.411688
TRINITY_DN12508_c0_g1	-1.14348	2.08106	6.02499	0.0141047			-1.23567	2.08091	4.37594	0.0364498			-0.535254	2.08091	0.67369	0.411768			-1.16435	2.08108	5.9397	0.0148035			-0.607918	2.08091	0.988179	0.320188			-1.30834	2.08091	3.99523	0.0456293
TRINITY_DN81843_c1_g1	-0.737966	3.57181	2.39293	0.121885			-0.565498	3.57187	0.789755	0.374174			-0.836569	3.57187	1.37686	0.240636			-0.766528	3.5718	2.50133	0.11375			-0.844237	3.57187	1.58901	0.207468			-0.573167	3.57187	0.67332	0.411896
TRINITY_DN34686_c0_g1	0.655	2.60152	1.04961	0.305597			0.859761	2.60146	1.30457	0.25338			0.720885	2.60146	0.673297	0.411905			-1.59212	2.60153	7.12573	0.00759856			-1.73998	2.60146	4.50174	0.0338604			-1.6011	2.60146	3.31097	0.0688189
TRINITY_DN102867_c0_g1	-0.459926	2.48653	2.17044	0.140686			-0.393927	2.48648	0.974467	0.323569			-0.369583	2.48648	0.673163	0.411951			-0.657742	2.48654	4.79272	0.0285803			-0.595576	2.48648	1.99441	0.157881			-0.61992	2.48648	1.99432	0.15789
TRINITY_DN71380_c0_g1	-0.766077	2.40724	2.92251	0.0873521			-0.900178	2.40724	2.14521	0.143016			-0.79032	2.40724	1.36076	0.243407			0.462118	2.40724	0.976114	0.32316			0.637987	2.40724	0.997803	0.317843			0.52813	2.40724	0.673011	0.412004
TRINITY_DN6384_c0_g1	0.318916	4.97919	2.4536	0.117255			0.310427	4.97919	1.29749	0.254672			0.25583	4.97919	0.672585	0.412152			0.309196	4.97919	2.28559	0.130581			0.24895	4.97919	0.747515	0.387264			0.303547	4.97919	1.05978	0.303264
TRINITY_DN26269_c0_g1	-0.447259	5.03096	2.4827	0.115104			-0.415689	5.03095	1.15188	0.283155			-0.386468	5.03095	0.786661	0.375112			-0.400047	5.03096	1.88767	0.169465			-0.332935	5.03095	0.671852	0.412407			-0.362156	5.03095	0.732302	0.392138
TRINITY_DN42919_c0_g1	0.287632	0.829713	0.832956	0.361419			0.342108	0.829565	0.710331	0.399334			0.386038	0.829565	0.671844	0.412409			-0.506962	0.829739	2.73749	0.0980186			-0.535865	0.829565	1.5464	0.213667			-0.579795	0.829565	1.63342	0.20123
TRINITY_DN92522_c0_g1	-2.25975	0.389168	10.5977	0.0011323			-2.42837	0.388972	7.55704	0.0059776			-1.01634	0.388972	1.16032	0.2814			-1.98929	0.389202	7.0462	0.00794336			-0.730218	0.388972	0.671774	0.412434			-2.14225	0.388972	4.87216	0.0272932
TRINITY_DN17082_c0_g1	0.779874	2.38628	3.94198	0.0470954			1.07883	2.38619	5.67986	0.0171608			0.430001	2.38619	0.671529	0.412519			-0.924785	2.3863	5.6683	0.0172742			-1.25562	2.38619	6.70047	0.00963875			-0.606793	2.38619	1.42945	0.231853
TRINITY_DN3757_c0_g3	-1.27559	1.8797	4.2303	0.0397084			-1.14256	1.87956	1.83166	0.175931			-1.26133	1.87956	1.82998	0.17613			-0.933789	1.87972	2.02406	0.154825			-0.869988	1.87956	0.986016	0.320718			-0.751215	1.87956	0.671172	0.412643
TRINITY_DN11103_c0_g2	-0.563152	4.66963	5.18561	0.0227746			-0.567697	4.66962	2.89962	0.0886006			-0.44336	4.66962	1.40863	0.235284			-0.421308	4.66963	2.52142	0.112309			-0.285449	4.66962	0.67044	0.412898			-0.409786	4.66962	1.27211	0.259371
TRINITY_DN97051_c0_g2	0.387452	0.685332	1.27421	0.258978			0.958751	0.685062	5.29451	0.0213928			-0.397982	0.685062	0.707446	0.400293			-0.346612	0.68538	0.972259	0.324117			-0.98691	0.685062	4.97311	0.0257443			0.369823	0.685062	0.670342	0.412932
[truncated: 46,996 more rows]

## Sheet: Table_S7
Table S7. Identity, gene ontology (GO) pathways, and co-expression network module membership of differentially expressed genes.
[truncated: 764 more rows]

## Sheet: Table_S8
Table S8. Module properties and hub genes. The hub genes were selected via the chooseTopHubInEachModule function in WGCNA. The secondary annotated hub gene was defined as the gene, other than the hub gene, with the highest degree (number of connections) that included annotation.
[truncated: 29 more rows]

[truncated: 2 more sheets: Table_S9, Table_S10]
